# Supplementary material for: Quantitative Proteomic Analysis of Oral Brush Biopsies Identifies Secretory Leukocyte Protease Inhibitor as a Promising, Mechanism-Based Oral Cancer Biomarker
Source: PLoS One. 2014 Apr 18;9(4):e95389. doi: 10.1371/journal.pone.0095389 (PMC3991667; doi:10.1371/journal.pone.0095389)
Supplement: Table S2 — All proteins identified and quantified in proteomic analyses. Results from the two separate iTRAQ reagent-bases proteomics analyses are shown in separate worksheets. (XLSX) [file pone.0095389.s003.xlsx]

## Sheet: iTRAQ experiment 1
iTRAQ experiment 1						Legend:
						114 = OPML matched control
						115 = OPML tissue
						116 = OSCC tissue
						117 = healthy normal control
									p-values calculated as described in Proteomics 10: 3533-3538
Uniprot Accession	Uniprot Name	Protein name	Number of MS/MS matched to protein	Number of Unique Peptides matched to protein	117	norm 114:117	norm 115:117	norm 116:117	pvalue_i114:i117	pvalue_i115:i117	pvalue_i116:i117	pvalue_i115:i116	graph
O95571	ETHE1_HUMAN	Protein ETHE1, mitochondrial OS=Homo sapiens GN=ETHE1 PE=1 SV=2	3	3	1	1.39354	1.38523	2.05854	*	*	0	*
P00441	SODC_HUMAN	Superoxide dismutase [Cu-Zn] OS=Homo sapiens GN=SOD1 PE=1 SV=2	3	2	1	0.457955	0.630141	0.721229	*	*	0	*
P04217	A1BG_HUMAN	Alpha-1B-glycoprotein OS=Homo sapiens GN=A1BG PE=1 SV=4	3	2	1	0.93695	1.06736	3.48757	0.00747578	0.00384269	0	0.0773859
P04217-2	A1BG_HUMAN	Isoform 2 of Alpha-1B-glycoprotein OS=Homo sapiens GN=A1BG	4	4	1	1.29396	1.49882	1.83757	0.00210855	0.367099	0	0.560236
P05556	ITB1_HUMAN	Integrin beta-1 OS=Homo sapiens GN=ITGB1 PE=1 SV=2	4	4	1	1.47606	1.49499	1.97862	0.0800689	0.07826	0	0.0215073
P0CG05	LAC2_HUMAN	Ig lambda-2 chain C regions OS=Homo sapiens GN=IGLC2 PE=1 SV=1	3	3	1	0.820297	0.729068	1.10386	0.0322195	0.0310282	0	0.00136381
P10909-5	CLUS_HUMAN	Isoform 5 of Clusterin OS=Homo sapiens GN=CLU	3	3	1	1.41923	1.56039	2.60482	0.00164499	0.0085335	0	3.8e-07
P22532	SPR2D_HUMAN	Small proline-rich protein 2D OS=Homo sapiens GN=SPRR2D PE=2 SV=2	3	2	1	0.149189	0.115195	0.0118685	0.00406246	0.0055873	0	0.238272
P40429	RL13A_HUMAN	60S ribosomal protein L13a OS=Homo sapiens GN=RPL13A PE=1 SV=2	3	3	1	0.746566	0.805211	1.21329	0.00625698	0.00437201	0	0.000842
P46782	RS5_HUMAN	40S ribosomal protein S5 OS=Homo sapiens GN=RPS5 PE=1 SV=4	3	3	1	0.893438	0.846327	1.19275	0.0646948	0.0634661	0	0.0138781
P46940	IQGA1_HUMAN	Ras GTPase-activating-like protein IQGAP1 OS=Homo sapiens GN=IQGAP1 PE=1 SV=1	3	2	1	1.89172	1.7316	2.71802	0.000866	0.0029987	0	0.00656689
P61927	RL37_HUMAN	60S ribosomal protein L37 OS=Homo sapiens GN=RPL37 PE=1 SV=2	4	4	1	0.775315	0.784457	1.91632	0.0407302	0.0176251	0	0.00129773
P61970	NTF2_HUMAN	Nuclear transport factor 2 OS=Homo sapiens GN=NUTF2 PE=1 SV=1	3	2	1	1.35616	1.59666	3.11584	0.105178	0.0538544	0	0
Q06830	PRDX1_HUMAN	Peroxiredoxin-1 OS=Homo sapiens GN=PRDX1 PE=1 SV=1	3	3	1	1.00184	0.874636	0.638777	0.551904	0.290619	0	0.0830672
Q13751	LAMB3_HUMAN	Laminin subunit beta-3 OS=Homo sapiens GN=LAMB3 PE=1 SV=1	3	3	1	1.23697	1.31967	2.45303	0.000442	1.58e-06	0	4.1e-08
Q92945-2	FUBP2_HUMAN	Isoform 2 of Far upstream element-binding protein 2 OS=Homo sapiens GN=KHSRP	3	3	1	1.86924	2.21178	2.51021	*	*	0	*
A2A3R5	A2A3R5_HUMAN	40S ribosomal protein S6 OS=Homo sapiens GN=RPS6 PE=3 SV=1	3	2	1	0.774205	0.656945	1.2791	*	*	0	*
B4DJI4	B4DJI4_HUMAN	cDNA FLJ58065, highly similar to LIM and SH3 domain protein 1 OS=Homo sapiens PE=2 SV=1	3	3	1	1.10981	1.03983	1.28573	*	*	0	*
B4DUQ1	B4DUQ1_HUMAN	cDNA FLJ54552, highly similar to Heterogeneous nuclear ribonucleoprotein K OS=Homo sapiens PE=2 SV=1	3	2	1	1.2857	1.23759	3.18063	4.17e-06	0.117606	0	6.75e-05
C9J7I6	C9J7I6_HUMAN	Uncharacterized protein OS=Homo sapiens GN=PSAP PE=4 SV=1	3	3	1	1.51983	1.46772	1.79092	0.153841	0.0945489	0	0.259037
C9JEU5	C9JEU5_HUMAN	Uncharacterized protein OS=Homo sapiens GN=FGG PE=4 SV=1	4	4	1	0.842688	0.974167	1.98046	0.00521243	0.000147	0	0.0543645
E5RGS4	E5RGS4_HUMAN	Uncharacterized protein OS=Homo sapiens GN=PFDN1 PE=4 SV=1	3	3	1	1.12391	1.07806	2.47784	*	*	0	*
E7ERA4	E7ERA4_HUMAN	Uncharacterized protein OS=Homo sapiens GN=ITIH2 PE=4 SV=2	4	4	1	1.34406	1.53148	2.62842	0.0264414	0.151741	0	0.000114
E7EX24	E7EX24_HUMAN	Uncharacterized protein OS=Homo sapiens GN=YWHAZ PE=4 SV=1	3	2	1	2.48637	2.33719	0.441629	*	*	0	*
E9PF41	E9PF41_HUMAN	Uncharacterized protein OS=Homo sapiens GN=ACTR2 PE=3 SV=1	3	3	1	1.37941	1.31636	1.46355	*	*	0	*
F5GXJ7	F5GXJ7_HUMAN	Uncharacterized protein OS=Homo sapiens GN=ATP1A2 PE=4 SV=1	3	3	1	1.68623	1.61205	1.91431	0.124152	0	0	0
Q7L7L0	H2A3_HUMAN	Histone H2A type 3 OS=Homo sapiens GN=HIST3H2A PE=1 SV=3	3	3	1	0.964857	1.93033	3.28624	0.0669984	0.00113193	1.11e-16	0.00128476
P04004	VTNC_HUMAN	Vitronectin OS=Homo sapiens GN=VTN PE=1 SV=1	5	4	1	1.29186	1.84579	2.56185	1.76e-05	0.00154395	3.33e-16	0
O00515	LAD1_HUMAN	Ladinin-1 OS=Homo sapiens GN=LAD1 PE=1 SV=2	3	2	1	2.11879	1.83627	2.73319	0.000291	1.45e-07	7.77e-16	0.0229937
Q15942	ZYX_HUMAN	Zyxin OS=Homo sapiens GN=ZYX PE=1 SV=1	3	2	1	1.2695	1.06432	1.01492	*	*	1.22e-15	*
P02647	APOA1_HUMAN	Apolipoprotein A-I OS=Homo sapiens GN=APOA1 PE=1 SV=1	5	4	1	1.2747	1.55587	1.72741	1.16e-05	0.00225481	2.78e-15	0.0111297
P27105	STOM_HUMAN	Erythrocyte band 7 integral membrane protein OS=Homo sapiens GN=STOM PE=1 SV=3	5	4	1	1.35408	1.58677	1.64215	0.00656768	0.0139316	3e-15	1.74e-05
P00734	THRB_HUMAN	Prothrombin OS=Homo sapiens GN=F2 PE=1 SV=2	6	4	1	1.21126	1.7112	2.42383	*	*	5.44e-15	*
P61758	PFD3_HUMAN	Prefoldin subunit 3 OS=Homo sapiens GN=VBP1 PE=1 SV=3	3	2	1	1.17909	1.34784	2.37339	*	*	9.55e-15	*
O60506	HNRPQ_HUMAN	Heterogeneous nuclear ribonucleoprotein Q OS=Homo sapiens GN=SYNCRIP PE=1 SV=2	4	3	1	1.08886	1.23362	2.7256	*	*	7.44e-14	*
B4DQY1	B4DQY1_HUMAN	cDNA FLJ56133, highly similar to Serine/threonine-protein phosphatase 2A 65 kDa regulatory subunit A alpha isoform OS=Homo sapiens PE=2 SV=1	4	4	1	1.24677	1.13594	2.28062	0.000218	0.00724368	1.92e-13	3.05e-05
C9J5S7	C9J5S7_HUMAN	Peptidyl-prolyl cis-trans isomerase OS=Homo sapiens GN=PPIA PE=3 SV=1	11	8	1	0.883805	1.10134	2.62846	*	*	3.64e-13	*
P54819-3	KAD2_HUMAN	Isoform 3 of Adenylate kinase 2, mitochondrial OS=Homo sapiens GN=AK2	3	2	1	1.40026	1.94471	0.926779	*	*	6.68e-13	*
P30050	RL12_HUMAN	60S ribosomal protein L12 OS=Homo sapiens GN=RPL12 PE=1 SV=1	3	2	1	0.773754	0.797527	1.70325	0.0143295	0.0163141	6.8e-13	0.020959
B4DPP8	B4DPP8_HUMAN	Uncharacterized protein OS=Homo sapiens GN=KNG1 PE=2 SV=1	5	5	1	0.951358	1.44087	2.92336	1.54e-06	0	7.24e-13	0
F5H2S7	F5H2S7_HUMAN	Uncharacterized protein OS=Homo sapiens GN=DCTN2 PE=4 SV=1	3	3	1	1.21895	1.93877	2.51503	0.0149437	0.000107	3.24e-12	5.3e-06
P55327	TPD52_HUMAN	Tumor protein D52 OS=Homo sapiens GN=TPD52 PE=1 SV=2	3	2	1	1.17569	1.27239	2.97378	0.0188177	0.0274428	8.44e-12	9.2e-05
P00747	PLMN_HUMAN	Plasminogen OS=Homo sapiens GN=PLG PE=1 SV=2	6	4	1	1.15099	1.09807	1.0726	0.00767063	9.9e-06	8.94e-12	1.82e-06
P02749	APOH_HUMAN	Beta-2-glycoprotein 1 OS=Homo sapiens GN=APOH PE=1 SV=3	8	5	1	0.914615	1.19395	2.41139	*	*	1.94e-11	*
P06748	NPM_HUMAN	Nucleophosmin OS=Homo sapiens GN=NPM1 PE=1 SV=2	3	2	1	1.37306	1.4926	3.60863	*	*	4.35e-11	*
Q96C19	EFHD2_HUMAN	EF-hand domain-containing protein D2 OS=Homo sapiens GN=EFHD2 PE=1 SV=1	3	2	1	0.750857	0.920849	2.27504	0.00908165	0.000295	7.44e-11	3.63e-07
P28066	PSA5_HUMAN	Proteasome subunit alpha type-5 OS=Homo sapiens GN=PSMA5 PE=1 SV=3	3	2	1	1.39143	1.6606	1.82485	3.79e-05	0.00409054	7.46e-11	0.00606283
P30040	ERP29_HUMAN	Endoplasmic reticulum resident protein 29 OS=Homo sapiens GN=ERP29 PE=1 SV=4	4	2	1	1.10937	1.14472	2.01109	0.00158441	0.00079	8.7e-11	0.000897
O95678	K2C75_HUMAN	Keratin, type II cytoskeletal 75 OS=Homo sapiens GN=KRT75 PE=1 SV=2	4	4	1	1.70686	1.64307	1.83571	*	*	1.46e-10	*
B4DR31	B4DR31_HUMAN	cDNA FLJ53166, highly similar to Dihydropyrimidinase-related protein 2 OS=Homo sapiens PE=2 SV=1	3	3	1	1.00479	1.08095	0.643234	0.00116293	0.00218098	1.54e-10	1.01e-05
P61604	CH10_HUMAN	10 kDa heat shock protein, mitochondrial OS=Homo sapiens GN=HSPE1 PE=1 SV=2	5	4	1	1.35206	1.29412	1.67703	*	*	1.6e-10	*
P11413-2	G6PD_HUMAN	Isoform Long of Glucose-6-phosphate 1-dehydrogenase OS=Homo sapiens GN=G6PD	4	3	1	0.897106	0.681146	0.378684	0.000376	0.0110547	1.68e-10	2.17e-09
P49368	TCPG_HUMAN	T-complex protein 1 subunit gamma OS=Homo sapiens GN=CCT3 PE=1 SV=4	4	4	1	1.83292	1.99441	2.05123	0.000974	0.010744	1.85e-10	6.85e-09
P55072	TERA_HUMAN	Transitional endoplasmic reticulum ATPase OS=Homo sapiens GN=VCP PE=1 SV=4	6	5	1	1.38812	1.38417	1.01958	0.00379865	0.00616725	2.05e-10	1.67e-08
P02652	APOA2_HUMAN	Apolipoprotein A-II OS=Homo sapiens GN=APOA2 PE=1 SV=1	9	9	1	1.26874	1.36043	2.00157	*	*	3.16e-10	*
E7EVA3	E7EVA3_HUMAN	Uncharacterized protein OS=Homo sapiens GN=CFB PE=3 SV=1	4	4	1	1.21818	1.30566	2.67872	0.000645	0.00203821	1.11e-09	0
P26373	RL13_HUMAN	60S ribosomal protein L13 OS=Homo sapiens GN=RPL13 PE=1 SV=4	7	4	1	1.05515	1.17769	1.58346	*	*	2.16e-09	*
Q14697-2	GANAB_HUMAN	Isoform 2 of Neutral alpha-glucosidase AB OS=Homo sapiens GN=GANAB	4	4	1	1.51087	1.49224	0.91469	0.00773307	8.04e-09	1.45e-08	0
P23381-2	SYWC_HUMAN	Isoform 2 of Tryptophanyl-tRNA synthetase, cytoplasmic OS=Homo sapiens GN=WARS	5	4	1	1.83099	1.87707	1.42599	0.154031	0.170274	1.81e-08	0.0126278
P60660-2	MYL6_HUMAN	Isoform Smooth muscle of Myosin light polypeptide 6 OS=Homo sapiens GN=MYL6	8	6	1	1.01861	1.04549	2.03103	0.00240088	0.058303	1.04e-07	2.01e-07
P14174	MIF_HUMAN	Macrophage migration inhibitory factor OS=Homo sapiens GN=MIF PE=1 SV=4	5	3	1	1.37394	1.45124	2.74511	0.0160693	0.0273863	1.16e-07	7.85e-08
Q5T123	Q5T123_HUMAN	SH3 domain binding glutamic acid-rich protein like 3 OS=Homo sapiens GN=SH3BGRL3 PE=2 SV=1	12	5	1	0.550604	0.742799	1.44378	0.00306383	0.0424301	1.22e-07	0
E5RHH1	E5RHH1_HUMAN	Uncharacterized protein OS=Homo sapiens GN=RPL26L1 PE=4 SV=1	5	5	1	1.82608	1.81203	1.89982	*	*	1.78e-07	*
P49773	HINT1_HUMAN	Histidine triad nucleotide-binding protein 1 OS=Homo sapiens GN=HINT1 PE=1 SV=2	3	2	1	1.37581	2.01374	1.6382	0.00135312	9.18e-05	2.1e-07	0
P40925	MDHC_HUMAN	Malate dehydrogenase, cytoplasmic OS=Homo sapiens GN=MDH1 PE=1 SV=4	6	5	1	1.01905	1.18921	2.77038	*	*	2.65e-07	*
B4DYA6	B4DYA6_HUMAN	Destrin (Actin depolymerizing factor), isoform CRA_a OS=Homo sapiens GN=DSTN PE=2 SV=1	5	3	1	1.27519	1.19866	3.22217	9.63e-14	0.0044523	3.07e-07	0
P0CG04	LAC1_HUMAN	Ig lambda-1 chain C regions OS=Homo sapiens GN=IGLC1 PE=1 SV=1	6	2	1	0.72801	0.639551	0.870987	*	*	3.52e-07	*
C9JRG0	C9JRG0_HUMAN	Uncharacterized protein OS=Homo sapiens GN=HBD PE=3 SV=1	10	2	1	1.20248	1.34529	2.89111	0.000439	1.86e-08	3.56e-07	3.03e-06
P00739	HPTR_HUMAN	Haptoglobin-related protein OS=Homo sapiens GN=HPR PE=2 SV=2	6	3	1	1.11166	1.55375	3.49117	*	*	4.13e-07	*
P12236	ADT3_HUMAN	ADP/ATP translocase 3 OS=Homo sapiens GN=SLC25A6 PE=1 SV=4	5	5	1	1.06987	1.17911	1.86787	0.0112974	0.0213934	4.88e-07	6.13e-11
P62805	H4_HUMAN	Histone H4 OS=Homo sapiens GN=HIST1H4A PE=1 SV=2	11	5	1	1.82166	1.96407	2.54886	0.055072	0.00753329	8e-07	1.24e-05
Q14444	CAPR1_HUMAN	Caprin-1 OS=Homo sapiens GN=CAPRIN1 PE=1 SV=2	3	3	1	1.5405	1.52526	1.3658	0.0329614	0.00321527	8.28e-07	0.000881
D6RHJ6	D6RHJ6_HUMAN	Uncharacterized protein OS=Homo sapiens GN=IGJ PE=4 SV=1	3	3	1	1.32379	1.86057	1.56777	*	*	8.45e-07	*
P22695	QCR2_HUMAN	Cytochrome b-c1 complex subunit 2, mitochondrial OS=Homo sapiens GN=UQCRC2 PE=1 SV=3	3	3	1	1.46396	1.07533	1.91984	0.313039	0.0773628	9.21e-07	0.000101
SWISS-PROT:P02676		(Bos taurus) similar to Fibrinogen beta chain precursor	4	3	1	1.3185	1.48647	2.43505	0.462563	0.107076	1.37e-06	0.641561
B3KTM6	B3KTM6_HUMAN	Ribosomal protein L5, isoform CRA_b OS=Homo sapiens GN=RPL5 PE=2 SV=1	3	3	1	1.60441	1.38166	1.47737	0.012362	4.93e-06	1.7e-06	5.49e-13
Q9Y5K6	CD2AP_HUMAN	CD2-associated protein OS=Homo sapiens GN=CD2AP PE=1 SV=1	3	3	1	1.04233	1.03169	1.2767	0.0236188	2.91e-05	1.76e-06	3.91e-08
Q8IUK7	Q8IUK7_HUMAN	ALB protein OS=Homo sapiens GN=ALB PE=2 SV=1	12	10	1	1.12004	1.15059	1.76599	0.000282	0.000489	1.79e-06	4.45e-05
O95336	6PGL_HUMAN	6-phosphogluconolactonase OS=Homo sapiens GN=PGLS PE=1 SV=2	4	3	1	1.03866	1.48248	2.23473	0	0.00537905	1.89e-06	0
P16070-6	CD44_HUMAN	Isoform 6 of CD44 antigen OS=Homo sapiens GN=CD44	6	3	1	1.62411	1.92973	1.79171	0.0600055	0.0363056	2.19e-06	0.000786
Q9UHD8	SEPT9_HUMAN	Septin-9 OS=Homo sapiens GN=SEPT9 PE=1 SV=2	4	4	1	1.91775	1.7681	1.3918	*	*	2.49e-06	*
Q6LES2	Q6LES2_HUMAN	ANXA4 protein (Fragment) OS=Homo sapiens GN=ANXA4 PE=2 SV=1	3	2	1	0.518823	0.607136	0.821718	0.0650434	0.0772818	2.63e-06	1.55e-05
F5H4F9	F5H4F9_HUMAN	Uncharacterized protein OS=Homo sapiens GN=RPS3A PE=4 SV=1	3	3	1	1.18898	1.02109	1.11897	*	*	2.95e-06	*
B4DTG2	B4DTG2_HUMAN	cDNA FLJ56389, highly similar to Elongation factor 1-gamma OS=Homo sapiens PE=2 SV=1	4	2	1	1.02777	1.23924	1.49804	*	*	3.17e-06	*
P01008	ANT3_HUMAN	Antithrombin-III OS=Homo sapiens GN=SERPINC1 PE=1 SV=1	3	3	1	0.86951	1.05738	2.8912	0.0159775	0.0125315	3.77e-06	0.000385
Q9BQ02	Q9BQ02_HUMAN	NCL protein OS=Homo sapiens PE=2 SV=1	24	12	1	0.642633	0.72897	1.28581	0.00375997	0.00691161	4.17e-06	0.00497187
P00738	HPT_HUMAN	Haptoglobin OS=Homo sapiens GN=HP PE=1 SV=1	15	8	1	0.933354	1.22029	2.96525	0.000793	2.07e-05	5.57e-06	0
Q5T6W5	Q5T6W5_HUMAN	Heterogeneous nuclear ribonucleoprotein K OS=Homo sapiens GN=HNRNPK PE=2 SV=1	3	3	1	1.43962	1.00079	0.925109	0.00958411	0.0953405	5.65e-06	6.86e-05
P30084	ECHM_HUMAN	Enoyl-CoA hydratase, mitochondrial OS=Homo sapiens GN=ECHS1 PE=1 SV=4	4	4	1	0.823009	0.827675	1.35295	0.150005	0.0166405	7.05e-06	0.00439864
Q99497	PARK7_HUMAN	Protein DJ-1 OS=Homo sapiens GN=PARK7 PE=1 SV=2	5	3	1	0.940644	1.13824	2.81856	0.00135786	0.000294	7.24e-06	4.61e-06
C9JV77	C9JV77_HUMAN	Uncharacterized protein OS=Homo sapiens GN=AHSG PE=4 SV=1	4	4	1	1.48566	1.29976	1.5829	0.0926739	0.0125995	7.31e-06	0
P01859	IGHG2_HUMAN	Ig gamma-2 chain C region OS=Homo sapiens GN=IGHG2 PE=1 SV=2	3	3	1	1.44477	1.57866	1.60651	0.154127	0.0172353	8.71e-06	3.33e-07
P05090	APOD_HUMAN	Apolipoprotein D OS=Homo sapiens GN=APOD PE=1 SV=1	3	3	1	1.21348	1.15915	2.68844	0.00114555	0.00495562	8.8e-06	4.29e-10
Q16666-3	IF16_HUMAN	Isoform 3 of Gamma-interferon-inducible protein 16 OS=Homo sapiens GN=IFI16	3	3	1	0.90469	0.969705	1.12619	0.440317	0.785773	1.13e-05	0.258966
D6RF35	D6RF35_HUMAN	Uncharacterized protein OS=Homo sapiens GN=GC PE=4 SV=1	5	4	1	0.8802	0.693342	1.71674	*	*	1.15e-05	*
B4DY72	B4DY72_HUMAN	cDNA FLJ52360, highly similar to Heat-shock protein 105 kDa OS=Homo sapiens PE=2 SV=1	5	5	1	1.29757	1.41561	1.20205	*	*	1.16e-05	*
Q15084	PDIA6_HUMAN	Protein disulfide-isomerase A6 OS=Homo sapiens GN=PDIA6 PE=1 SV=1	8	4	1	1.40117	1.52559	1.76517	0.0032196	0.00982938	1.3e-05	2.56e-09
P13667	PDIA4_HUMAN	Protein disulfide-isomerase A4 OS=Homo sapiens GN=PDIA4 PE=1 SV=2	9	8	1	1.05788	1.0291	1.93997	0.154077	0.0326751	1.33e-05	4.4e-07
Q5JP53	Q5JP53_HUMAN	Tubulin beta polypeptide OS=Homo sapiens GN=TUBB PE=3 SV=1	12	7	1	1.24124	1.119	1.56645	0.0254065	0.284853	1.39e-05	2.34e-12
E9PF69	E9PF69_HUMAN	Uncharacterized protein OS=Homo sapiens GN=APOA1 PE=4 SV=1	9	6	1	0.889582	1.36913	3.25812	0.471126	0.993542	1.89e-05	2e-05
P07910	HNRPC_HUMAN	Heterogeneous nuclear ribonucleoproteins C1/C2 OS=Homo sapiens GN=HNRNPC PE=1 SV=4	4	4	1	1.76547	1.68088	1.54901	0.00329498	8.2e-05	2.31e-05	0.00065
P06733	ENOA_HUMAN	Alpha-enolase OS=Homo sapiens GN=ENO1 PE=1 SV=2	8	6	1	0.896865	1.01675	2.76055	0.132602	0.142737	2.38e-05	9.19e-07
Q9BYG9	Q9BYG9_HUMAN	Nucleophosmin (Nucleolar phosphoprotein B23, numatrin) OS=Homo sapiens GN=NPM1 PE=2 SV=1	8	7	1	1.29576	1.01977	1.45521	0.0363439	0.00103341	3.12e-05	0.0225272
A2A3R7	A2A3R7_HUMAN	Ribosomal protein S6 OS=Homo sapiens GN=RPS6 PE=4 SV=1	4	3	1	1.1979	1.38328	1.49632	0.091852	0.0412201	4.34e-05	0.000195
P06733-2	ENOA_HUMAN	Isoform MBP-1 of Alpha-enolase OS=Homo sapiens GN=ENO1	18	14	1	1.19151	1.17706	1.89036	0.0553313	0.0134581	4.35e-05	0.0202048
P32119	PRDX2_HUMAN	Peroxiredoxin-2 OS=Homo sapiens GN=PRDX2 PE=1 SV=5	17	7	1	1.29501	1.6091	1.8013	0.0390887	0.0279949	5.36e-05	0.00510658
P01011	AACT_HUMAN	Alpha-1-antichymotrypsin OS=Homo sapiens GN=SERPINA3 PE=1 SV=2	3	2	1	1.69164	1.60011	1.64667	*	*	5.69e-05	*
P02787	TRFE_HUMAN	Serotransferrin OS=Homo sapiens GN=TF PE=1 SV=3	26	13	1	0.994592	1.13316	2.40744	2.22e-16	4.02e-09	6.26e-05	0
P68871	HBB_HUMAN	Hemoglobin subunit beta OS=Homo sapiens GN=HBB PE=1 SV=2	26	10	1	1.52776	1.6946	2.42791	0.00181032	0.0166345	6.48e-05	4.22e-10
P01009-2	A1AT_HUMAN	Isoform 2 of Alpha-1-antitrypsin OS=Homo sapiens GN=SERPINA1	4	3	1	0.97191	1.12072	2.58512	0.136176	0.0314886	6.72e-05	0.912394
P02814	SMR3B_HUMAN	Submaxillary gland androgen-regulated protein 3B OS=Homo sapiens GN=SMR3B PE=1 SV=2	7	5	1	2.41351	3.21537	0.922986	*	*	7.16e-05	*
P10606	COX5B_HUMAN	Cytochrome c oxidase subunit 5B, mitochondrial OS=Homo sapiens GN=COX5B PE=1 SV=2	4	3	1	0.820232	0.845085	0.843478	0.105794	0.0144241	9.16e-05	0.000176
A8MX94	A8MX94_HUMAN	Uncharacterized protein OS=Homo sapiens GN=GSTP1 PE=4 SV=1	5	4	1	1.33197	1.43515	2.11882	0.0230131	0.0491891	9.24e-05	0.00204082
P02748	CO9_HUMAN	Complement component C9 OS=Homo sapiens GN=C9 PE=1 SV=2	4	3	1	1.82977	1.64746	2.05813	*	*	0.000102	*
P18136	KV313_HUMAN	Ig kappa chain V-III region HIC OS=Homo sapiens PE=2 SV=2	3	2	1	0.863866	0.951938	1.2598	0	0	0.000114	9.91e-11
E9PIZ3	E9PIZ3_HUMAN	Uncharacterized protein OS=Homo sapiens GN=RPL8 PE=4 SV=1	9	7	1	1.15464	1.03859	0.914629	0.00668189	0.00770139	0.000124	5.43e-06
B4DTM7	B4DTM7_HUMAN	cDNA FLJ53006, highly similar to Vinculin OS=Homo sapiens PE=2 SV=1	3	3	1	1.03198	0.980668	1.30618	0.000646	0.00307676	0.000128	0.0771637
Q9Y4L1	HYOU1_HUMAN	Hypoxia up-regulated protein 1 OS=Homo sapiens GN=HYOU1 PE=1 SV=1	3	3	1	1.70188	1.49384	1.72318	0.0160099	0.140004	0.00013	0
C9JEV0	C9JEV0_HUMAN	Uncharacterized protein OS=Homo sapiens GN=AZGP1 PE=3 SV=1	4	4	1	1.27329	1.37953	1.72503	*	*	0.000132	*
E9PFF2	E9PFF2_HUMAN	Uncharacterized protein OS=Homo sapiens GN=TKT PE=4 SV=1	4	3	1	0.738101	0.860929	1.00801	*	*	0.000135	*
P02671	FIBA_HUMAN	Fibrinogen alpha chain OS=Homo sapiens GN=FGA PE=1 SV=2	7	7	1	0.898483	1.16613	2.00821	0.192221	0.160365	0.000137	7.41e-13
B7Z4C8	B7Z4C8_HUMAN	Uncharacterized protein OS=Homo sapiens GN=RPL31 PE=2 SV=1	3	2	1	1.103	1.11319	0.78602	*	*	0.000148	*
SWISS-PROT:P00925		Enolase 2 - Saccharomyces cerevisiae (Baker's yeast).	10	8	1	4.55428	4.74728	0.488888	0.0634197	0.0719383	0.000154	2.76e-05
P47914	RL29_HUMAN	60S ribosomal protein L29 OS=Homo sapiens GN=RPL29 PE=1 SV=2	4	2	1	0.726004	0.60396	0.541428	0.0264274	0.00686699	0.000156	0.000255
Q16695	H31T_HUMAN	Histone H3.1t OS=Homo sapiens GN=HIST3H3 PE=1 SV=3	6	3	1	1.14188	1.30824	1.62032	*	*	0.000162	*
P08246	ELNE_HUMAN	Neutrophil elastase OS=Homo sapiens GN=ELANE PE=1 SV=1	3	3	1	0.847851	0.951539	1.82636	0.0131495	0.0273942	0.000168	0
P62491	RB11A_HUMAN	Ras-related protein Rab-11A OS=Homo sapiens GN=RAB11A PE=1 SV=3	4	4	1	1.04529	0.89558	1.274	0.00252417	0.00524083	0.000182	0
P01833	PIGR_HUMAN	Polymeric immunoglobulin receptor OS=Homo sapiens GN=PIGR PE=1 SV=4	3	2	1	0.775241	1.23511	1.86769	0.138322	0.0496363	0.0002	3.7e-08
Q5QPM1	Q5QPM1_HUMAN	RNA binding protein, autoantigenic (HnRNP-associated with lethal yellow homolog (Mouse)) (Fragment) OS=Homo sapiens GN=RALY PE=2 SV=1	3	3	1	1.37836	1.3787	2.12499	0.00873923	0.01218	0.000202	3.33e-16
C9JGI3	C9JGI3_HUMAN	Uncharacterized protein OS=Homo sapiens GN=TYMP PE=4 SV=1	12	7	1	1.23767	2.08164	2.6298	*	*	0.000239	*
Q13753	LAMC2_HUMAN	Laminin subunit gamma-2 OS=Homo sapiens GN=LAMC2 PE=1 SV=2	3	3	1	1.43052	1.47564	1.63208	*	*	0.000245	*
E9PDB2	E9PDB2_HUMAN	Uncharacterized protein OS=Homo sapiens GN=MDH2 PE=4 SV=1	4	4	1	0.830371	0.785141	1.04718	*	*	0.000245	*
Q99832	TCPH_HUMAN	T-complex protein 1 subunit eta OS=Homo sapiens GN=CCT7 PE=1 SV=2	3	3	1	1.05763	1.00041	1.089	0.0736449	0.0176191	0.000254	0.0075182
P35325	SPR2B_HUMAN	Small proline-rich protein 2B OS=Homo sapiens GN=SPRR2B PE=2 SV=1	3	2	1	0.155761	0.14013	0.0586916	0.0047631	0.0282042	0.000273	0.00186209
Q59FP5	Q59FP5_HUMAN	Spectrin, beta, erythrocytic (Includes spherocytosis, clinical type I) variant (Fragment) OS=Homo sapiens PE=2 SV=1	4	4	1	1.30809	1.50983	1.44249	*	*	0.000281	*
P00338-2	LDHA_HUMAN	Isoform 2 of L-lactate dehydrogenase A chain OS=Homo sapiens GN=LDHA	6	6	1	0.971596	0.992746	1.24889	0.00138331	0.0288409	0.000291	0.0111154
P22492	H1T_HUMAN	Histone H1t OS=Homo sapiens GN=HIST1H1T PE=1 SV=4	11	6	1	0.792256	1.29106	1.8928	*	*	0.000296	*
P82979	SARNP_HUMAN	SAP domain-containing ribonucleoprotein OS=Homo sapiens GN=SARNP PE=1 SV=3	4	3	1	2.15408	1.97853	1.33324	0.566906	0.428818	0.000302	1.9e-07
Q16658	FSCN1_HUMAN	Fascin OS=Homo sapiens GN=FSCN1 PE=1 SV=3	4	4	1	1.19833	1.44868	1.55047	0.261512	0.235174	0.000308	0.0107584
E9PBV3	E9PBV3_HUMAN	Uncharacterized protein OS=Homo sapiens GN=SBSN PE=4 SV=1	3	2	1	0.355565	0.394934	0.353791	3.46e-08	3.54e-09	0.00032	0
P05164	PERM_HUMAN	Myeloperoxidase OS=Homo sapiens GN=MPO PE=1 SV=1	12	8	1	0.932095	1.33995	2.51139	0.0616196	0.00634588	0.00035	0.000209
C9JH30	C9JH30_HUMAN	Uncharacterized protein OS=Homo sapiens PE=3 SV=2	12	5	1	0.67307	1.0801	2.24332	*	*	0.000425	*
P50990	TCPQ_HUMAN	T-complex protein 1 subunit theta OS=Homo sapiens GN=CCT8 PE=1 SV=4	4	4	1	0.800012	0.810649	1.16399	*	*	0.000427	*
P02788	TRFL_HUMAN	Lactotransferrin OS=Homo sapiens GN=LTF PE=1 SV=6	18	14	1	1.10063	1.09679	1.89891	0.923704	0.589142	0.000439	0.210618
P50552	VASP_HUMAN	Vasodilator-stimulated phosphoprotein OS=Homo sapiens GN=VASP PE=1 SV=3	4	3	1	1.57523	1.59402	1.11878	0.00904405	0.0683272	0.000441	4.01e-08
C9J9K3	C9J9K3_HUMAN	Uncharacterized protein OS=Homo sapiens GN=RPSA PE=3 SV=1	5	3	1	1.79228	1.76403	1.80684	*	*	0.000447	*
P62263	RS14_HUMAN	40S ribosomal protein S14 OS=Homo sapiens GN=RPS14 PE=1 SV=3	3	3	1	0.91911	0.730113	0.605611	0.0575647	0.0770535	0.000475	0.00438936
E9PEW8	E9PEW8_HUMAN	Uncharacterized protein OS=Homo sapiens GN=HBD PE=3 SV=1	9	6	1	1.11249	1.49006	1.9815	*	*	0.000515	*
P37837	TALDO_HUMAN	Transaldolase OS=Homo sapiens GN=TALDO1 PE=1 SV=2	7	4	1	1.1657	1.56502	1.68119	*	*	0.000517	*
O60888-2	CUTA_HUMAN	Isoform A of Protein CutA OS=Homo sapiens GN=CUTA	4	2	1	1.83587	1.77144	2.23174	*	*	0.000521	*
P39019	RS19_HUMAN	40S ribosomal protein S19 OS=Homo sapiens GN=RPS19 PE=1 SV=2	7	7	1	1.4405	1.49875	2.15121	*	*	0.000526	*
F5GWP8	F5GWP8_HUMAN	Uncharacterized protein OS=Homo sapiens GN=JUP PE=4 SV=1	4	2	1	0.360595	0.455161	1.67195	1e-05	3.39e-09	0.00054	2.69e-05
Q9Y490	TLN1_HUMAN	Talin-1 OS=Homo sapiens GN=TLN1 PE=1 SV=3	11	9	1	1.3509	1.23431	1.43927	0.000237	2.4e-07	0.000597	3.5e-13
P01834	IGKC_HUMAN	Ig kappa chain C region OS=Homo sapiens GN=IGKC PE=1 SV=1	5	5	1	0.501689	0.632682	0.891206	0.00372335	0.0185514	0.000606	6.14e-11
O15231-3	ZN185_HUMAN	Isoform 3 of Zinc finger protein 185 OS=Homo sapiens GN=ZNF185	4	2	1	0.453229	0.39623	0.593243	4.78e-05	0.000446	0.000646	0
P06727	APOA4_HUMAN	Apolipoprotein A-IV OS=Homo sapiens GN=APOA4 PE=1 SV=3	6	5	1	1.20478	1.26435	1.33682	*	*	0.000722	*
F5H1A8	F5H1A8_HUMAN	Uncharacterized protein OS=Homo sapiens GN=GSN PE=4 SV=1	9	8	1	1.19245	1.29933	1.79998	*	*	0.000794	*
E7EW61	E7EW61_HUMAN	Uncharacterized protein OS=Homo sapiens GN=TTR PE=3 SV=2	3	3	1	1.54157	1.5199	1.14421	9.4e-05	1.12e-12	0.000829	2.87e-05
F5GYT4	F5GYT4_HUMAN	Uncharacterized protein OS=Homo sapiens GN=ACTB PE=4 SV=1	12	8	1	1.69429	1.33761	0.772093	0.0173933	0.0124296	0.000875	2.62e-05
E7EUU9	E7EUU9_HUMAN	Uncharacterized protein OS=Homo sapiens GN=HBB PE=3 SV=1	53	22	1	1.09361	1.38743	2.95365	2.6e-11	3.13e-08	0.000932	0
Q14974	IMB1_HUMAN	Importin subunit beta-1 OS=Homo sapiens GN=KPNB1 PE=1 SV=2	3	3	1	0.983177	1.03183	1.8265	0.00694993	0.0158696	0.00101213	7.28e-05
P06702	S10A9_HUMAN	Protein S100-A9 OS=Homo sapiens GN=S100A9 PE=1 SV=1	16	8	1	1.16073	1.24543	2.07701	0.128269	0.212001	0.00106329	0.099183
Q08043	ACTN3_HUMAN	Alpha-actinin-3 OS=Homo sapiens GN=ACTN3 PE=1 SV=2	3	2	1	1.67788	1.67152	2.08421	3.33e-16	8.37e-11	0.00115096	1.52e-07
P14618-2	KPYM_HUMAN	Isoform M1 of Pyruvate kinase isozymes M1/M2 OS=Homo sapiens GN=PKM2	12	10	1	0.952708	0.84792	1.43726	*	*	0.00121419	*
F2Z2J9	F2Z2J9_HUMAN	Uncharacterized protein OS=Homo sapiens PE=4 SV=1	8	6	1	1.00546	1.09503	1.70298	3.99e-06	2.05e-09	0.00128173	0
Q00839	HNRPU_HUMAN	Heterogeneous nuclear ribonucleoprotein U OS=Homo sapiens GN=HNRNPU PE=1 SV=6	10	7	1	1.1848	1.12374	1.04607	*	*	0.00136574	*
P35268	RL22_HUMAN	60S ribosomal protein L22 OS=Homo sapiens GN=RPL22 PE=1 SV=2	3	3	1	0.902682	0.847093	1.13181	*	*	0.00139789	*
Q6ZVX7	NCRP1_HUMAN	Non-specific cytotoxic cell receptor protein 1 homolog OS=Homo sapiens GN=NCCRP1 PE=1 SV=1	4	2	1	0.470113	0.274587	0.121367	0.240602	0.21718	0.00150531	4.01e-05
P01876	IGHA1_HUMAN	Ig alpha-1 chain C region OS=Homo sapiens GN=IGHA1 PE=1 SV=2	35	12	1	0.865766	1.15286	2.30136	0.0127786	0.000743	0.00155981	0.00875622
B0V2C8	B0V2C8_HUMAN	Complement component 4A (Rodgers blood group) OS=Homo sapiens GN=C4A PE=4 SV=1	7	7	1	1.42273	1.30677	1.75647	0.361112	0.173563	0.00156022	0.556814
P07858	CATB_HUMAN	Cathepsin B OS=Homo sapiens GN=CTSB PE=1 SV=3	3	3	1	1.26921	1.1298	0.493074	0.109249	0.172311	0.00165248	0
Q16778	H2B2E_HUMAN	Histone H2B type 2-E OS=Homo sapiens GN=HIST2H2BE PE=1 SV=3	30	13	1	1.12905	1.17276	1.81504	0.00505797	0.000711	0.00174832	1.44e-07
P04075	ALDOA_HUMAN	Fructose-bisphosphate aldolase A OS=Homo sapiens GN=ALDOA PE=1 SV=2	29	18	1	1.28845	1.31487	1.74532	*	*	0.00180249	*
P16403	H12_HUMAN	Histone H1.2 OS=Homo sapiens GN=HIST1H1C PE=1 SV=2	29	13	1	0.650103	0.803675	1.45726	*	*	0.00183575	*
P01023	A2MG_HUMAN	Alpha-2-macroglobulin OS=Homo sapiens GN=A2M PE=1 SV=3	19	15	1	1.40993	1.5942	1.60042	*	*	0.00183827	*
P13647	K2C5_HUMAN	Keratin, type II cytoskeletal 5 OS=Homo sapiens GN=KRT5 PE=1 SV=3	5	3	1	0.756728	0.96793	1.68909	0.00180627	0.0131584	0.00183841	0
P28799	GRN_HUMAN	Granulins OS=Homo sapiens GN=GRN PE=1 SV=2	5	5	1	0.970373	0.749124	1.07388	*	*	0.00189346	*
P43304-2	GPDM_HUMAN	Isoform 2 of Glycerol-3-phosphate dehydrogenase, mitochondrial OS=Homo sapiens GN=GPD2	3	3	1	0.455145	0.628881	0.64925	0.0255881	0.00117852	0.00193783	4.41e-05
B4DMJ2	B4DMJ2_HUMAN	Uncharacterized protein OS=Homo sapiens GN=RPL4 PE=2 SV=1	4	4	1	0.962545	0.933727	1.46787	0.255139	0.234352	0.00197006	0.000499
B7WNR0	B7WNR0_HUMAN	Uncharacterized protein OS=Homo sapiens GN=ALB PE=4 SV=1	150	58	1	1.10904	1.42091	2.10886	0.0760745	0.00785544	0.00201398	0.00378578
P02790	HEMO_HUMAN	Hemopexin OS=Homo sapiens GN=HPX PE=1 SV=2	4	4	1	0.970597	1.61743	1.79073	0.0014677	0.0116282	0.00203552	0.000137
F5GWY2	F5GWY2_HUMAN	Uncharacterized protein OS=Homo sapiens GN=ATIC PE=4 SV=1	3	2	1	1.54804	1.63649	2.074	0.0350687	0.0669097	0.00204093	0.000189
O60664	PLIN3_HUMAN	Perilipin-3 OS=Homo sapiens GN=PLIN3 PE=1 SV=3	5	4	1	0.838614	0.947521	0.88649	0.0858124	0.1725	0.00218727	2.11e-07
E7EUT4	E7EUT4_HUMAN	Glyceraldehyde-3-phosphate dehydrogenase OS=Homo sapiens GN=GAPDH PE=3 SV=1	42	18	1	1.24385	1.37957	1.83381	*	*	0.00220974	*
P22392	NDKB_HUMAN	Nucleoside diphosphate kinase B OS=Homo sapiens GN=NME2 PE=1 SV=1	5	5	1	1.39722	1.53438	1.04338	*	*	0.00253135	*
P63241-2	IF5A1_HUMAN	Isoform 2 of Eukaryotic translation initiation factor 5A-1 OS=Homo sapiens GN=EIF5A	3	3	1	1.94761	2.71235	1.3989	0.000514	0.00123476	0.0027434	0.00717195
O75828	CBR3_HUMAN	Carbonyl reductase [NADPH] 3 OS=Homo sapiens GN=CBR3 PE=1 SV=3	3	3	1	1.72076	1.69154	1.0224	0.011463	0.0382289	0.00277872	0.00150097
Q6ZN40	Q6ZN40_HUMAN	Tropomyosin 1 (Alpha), isoform CRA_f OS=Homo sapiens GN=TPM1 PE=2 SV=1	5	3	1	0.870763	0.805281	0.415298	0.251084	0.38218	0.00295889	0.000843
O14974-4	MYPT1_HUMAN	Isoform 4 of Protein phosphatase 1 regulatory subunit 12A OS=Homo sapiens GN=PPP1R12A	3	3	1	0.941328	0.984801	1.28016	*	*	0.00325794	*
P69905	HBA_HUMAN	Hemoglobin subunit alpha OS=Homo sapiens GN=HBA1 PE=1 SV=2	91	32	1	1.1144	1.34686	2.24376	0.0543183	0.0234936	0.00329028	0.00308584
C9JXB8	C9JXB8_HUMAN	Uncharacterized protein OS=Homo sapiens GN=RPL24 PE=4 SV=1	7	7	1	1.06245	1.10217	1.88858	*	*	0.00354158	*
P10809	CH60_HUMAN	60 kDa heat shock protein, mitochondrial OS=Homo sapiens GN=HSPD1 PE=1 SV=2	19	15	1	0.864389	0.944157	1.55683	0.0197843	0.0309145	0.00377679	0.00224229
E9PIQ2	E9PIQ2_HUMAN	Uncharacterized protein OS=Homo sapiens GN=TRIM29 PE=4 SV=1	5	4	1	0.637934	0.679437	1.21616	0.00481879	0.00218812	0.00383742	6.39e-06
P35527	K1C9_HUMAN	Keratin, type I cytoskeletal 9 OS=Homo sapiens GN=KRT9 PE=1 SV=3	5	4	1	0.237515	0.246189	0.0658267	*	*	0.00400428	*
P12035	K2C3_HUMAN	Keratin, type II cytoskeletal 3 OS=Homo sapiens GN=KRT3 PE=1 SV=3	3	2	1	0.282964	0.13651	0.0338098	*	*	0.00401387	*
Q9UGM3-2	DMBT1_HUMAN	Isoform 2 of Deleted in malignant brain tumors 1 protein OS=Homo sapiens GN=DMBT1	3	2	1	0.786269	0.766396	0.795802	*	*	0.00441674	*
F5GZ29	F5GZ29_HUMAN	Uncharacterized protein OS=Homo sapiens PE=4 SV=1	3	3	1	1.10676	0.845825	0.876631	*	*	0.00485408	*
E5RHP7	E5RHP7_HUMAN	Uncharacterized protein OS=Homo sapiens GN=CA1 PE=4 SV=1	3	2	1	0.952508	1.13748	1.8989	*	*	0.00486451	*
Q07065	CKAP4_HUMAN	Cytoskeleton-associated protein 4 OS=Homo sapiens GN=CKAP4 PE=1 SV=2	3	3	1	1.90646	1.51017	1.1289	0.130978	0.09387	0.00526947	0.000115
P22626	ROA2_HUMAN	Heterogeneous nuclear ribonucleoproteins A2/B1 OS=Homo sapiens GN=HNRNPA2B1 PE=1 SV=2	4	3	1	1.0409	1.09581	0.810582	*	*	0.00555223	*
A8K318	A8K318_HUMAN	cDNA FLJ78273, highly similar to Homo sapiens protein kinase C substrate 80K-H (PRKCSH), transcript variant 2, mRNA OS=Homo sapiens PE=2 SV=1	6	4	1	0.814735	0.870982	1.91361	0.000659	0.0172845	0.00564131	6.87e-06
C9JDS9	C9JDS9_HUMAN	Uncharacterized protein OS=Homo sapiens GN=TUBA4A PE=4 SV=1	6	4	1	1.81633	1.84246	1.30732	3.18e-05	0.00242808	0.00627447	0
D3DUS9	D3DUS9_HUMAN	Triosephosphate isomerase OS=Homo sapiens GN=TPI1 PE=3 SV=1	15	10	1	1.03592	1.22369	1.94249	*	*	0.00637062	*
P20073-2	ANXA7_HUMAN	Isoform 2 of Annexin A7 OS=Homo sapiens GN=ANXA7	4	4	1	1.46905	1.46306	1.14862	*	*	0.00647462	*
P18621	RL17_HUMAN	60S ribosomal protein L17 OS=Homo sapiens GN=RPL17 PE=1 SV=3	3	3	1	0.639006	0.588906	1.31741	0.258659	0.00546165	0.00668399	5e-05
E9PPU0	E9PPU0_HUMAN	Uncharacterized protein OS=Homo sapiens GN=EPPK1 PE=4 SV=1	3	3	1	1.06818	0.832368	0.670636	*	*	0.00668986	*
Q13162	PRDX4_HUMAN	Peroxiredoxin-4 OS=Homo sapiens GN=PRDX4 PE=1 SV=1	4	3	1	0.900789	1.14382	1.06727	*	*	0.00756584	*
Q01546	K22O_HUMAN	Keratin, type II cytoskeletal 2 oral OS=Homo sapiens GN=KRT76 PE=1 SV=2	5	4	1	0.548813	0.17657	0.0377985	0.147275	0.551032	0.0076033	0.789203
P10768	ESTD_HUMAN	S-formylglutathione hydrolase OS=Homo sapiens GN=ESD PE=1 SV=2	3	2	1	0.865367	0.783649	0.802887	0.0405961	0.0226969	0.0081165	0.00215099
Q9Y2V2	CHSP1_HUMAN	Calcium-regulated heat stable protein 1 OS=Homo sapiens GN=CARHSP1 PE=1 SV=2	3	2	1	0.347388	0.366515	0.991786	*	*	0.00833036	*
Q05639	EF1A2_HUMAN	Elongation factor 1-alpha 2 OS=Homo sapiens GN=EEF1A2 PE=1 SV=1	5	2	1	1.10915	0.996164	1.46462	0.121951	0.15653	0.00872034	0.0062204
Q9NY65	TBA8_HUMAN	Tubulin alpha-8 chain OS=Homo sapiens GN=TUBA8 PE=1 SV=1	5	5	1	0.996014	1.14371	1.10347	0.024813	0.0925227	0.00881135	5.8e-06
Q59GP5	Q59GP5_HUMAN	Eukaryotic translation elongation factor 1 alpha 2 variant (Fragment) OS=Homo sapiens PE=2 SV=1	4	3	1	2.60881	2.24066	1.11058	0.000175	0.0176325	0.00883339	0.00190319
Q5TBN3	Q5TBN3_HUMAN	Lymphocyte cytosolic protein 1 (L-plastin) (Fragment) OS=Homo sapiens GN=LCP1 PE=2 SV=1	3	3	1	0.725798	0.636892	0.857929	6.67e-07	0.000805	0.00942366	1.19e-05
P14625	ENPL_HUMAN	Endoplasmin OS=Homo sapiens GN=HSP90B1 PE=1 SV=1	12	10	1	1.66888	1.59685	1.46823	0	0	0.00963084	0.101545
Q96H99	Q96H99_HUMAN	Cortactin OS=Homo sapiens GN=CTTN PE=2 SV=1	9	8	1	0.817843	0.754357	0.824105	4.91e-14	1.55e-08	0.0102831	1.63e-08
P31948	STIP1_HUMAN	Stress-induced-phosphoprotein 1 OS=Homo sapiens GN=STIP1 PE=1 SV=1	3	3	1	0.582251	0.706837	1.47184	1.39e-10	0.0303077	0.0109399	8.53e-07
P25398	RS12_HUMAN	40S ribosomal protein S12 OS=Homo sapiens GN=RPS12 PE=1 SV=3	3	2	1	1.81164	1.63969	0.84024	2.34e-05	0.00233464	0.0118819	0.00131306
Q01469	FABP5_HUMAN	Fatty acid-binding protein, epidermal OS=Homo sapiens GN=FABP5 PE=1 SV=3	15	11	1	0.703083	0.982179	1.77669	*	*	0.0121433	*
P41219	PERI_HUMAN	Peripherin OS=Homo sapiens GN=PRPH PE=1 SV=2	4	4	1	3.02454	2.5954	0.603186	2.68e-05	0.0336376	0.0121771	2.58e-12
P56378	68MP_HUMAN	6.8 kDa mitochondrial proteolipid OS=Homo sapiens GN=MP68 PE=1 SV=1	3	2	1	1.25813	0.996501	0.426628	*	*	0.012811	*
Q5T2P8	AXA81_HUMAN	Annexin A8-like protein 1 OS=Homo sapiens GN=ANXA8L1 PE=2 SV=1	3	2	1	0.788685	0.606879	0.73156	0.00102683	0.00476461	0.0130907	2.35e-11
P11021	GRP78_HUMAN	78 kDa glucose-regulated protein OS=Homo sapiens GN=HSPA5 PE=1 SV=2	20	13	1	1.16096	1.16739	1.53481	*	*	0.0135553	*
P25705	ATPA_HUMAN	ATP synthase subunit alpha, mitochondrial OS=Homo sapiens GN=ATP5A1 PE=1 SV=1	6	5	1	1.23576	1.57456	1.36928	0.0116907	0.0552393	0.0135942	0
P18510-2	IL1RA_HUMAN	Isoform 2 of Interleukin-1 receptor antagonist protein OS=Homo sapiens GN=IL1RN	5	4	1	1.06646	1.24683	1.70026	*	*	0.013721	*
P01860	IGHG3_HUMAN	Ig gamma-3 chain C region OS=Homo sapiens GN=IGHG3 PE=1 SV=2	14	9	1	1.12291	1.02101	1.36415	0.0366206	0.000121	0.0138556	1.14e-07
Q96QV6	H2A1A_HUMAN	Histone H2A type 1-A OS=Homo sapiens GN=HIST1H2AA PE=1 SV=3	5	3	1	1.65526	2.49451	2.27594	0.000348	0.00811967	0.0145629	6.82e-09
P30044	PRDX5_HUMAN	Peroxiredoxin-5, mitochondrial OS=Homo sapiens GN=PRDX5 PE=1 SV=4	3	3	1	1.17879	1.13289	1.927	0.00515289	0.0688503	0.014578	0.00172717
P38646	GRP75_HUMAN	Stress-70 protein, mitochondrial OS=Homo sapiens GN=HSPA9 PE=1 SV=2	10	9	1	0.993565	0.999595	1.63509	*	*	0.0145923	*
P02675	FIBB_HUMAN	Fibrinogen beta chain OS=Homo sapiens GN=FGB PE=1 SV=2	3	3	1	0.834507	0.84049	1.60818	*	*	0.0151642	*
Q9H4B7	TBB1_HUMAN	Tubulin beta-1 chain OS=Homo sapiens GN=TUBB1 PE=1 SV=1	8	4	1	2.39336	2.33829	1.3278	*	*	0.0157866	*
Q07666-2	KHDR1_HUMAN	Isoform 2 of KH domain-containing, RNA-binding, signal transduction-associated protein 1 OS=Homo sapiens GN=KHDRBS1	3	2	1	0.85751	0.756279	0.905511	0.00435669	0.00108642	0.0161819	8.29e-08
F5GXI1	F5GXI1_HUMAN	Uncharacterized protein OS=Homo sapiens GN=CTNNA1 PE=4 SV=1	4	4	1	1.5124	1.34861	0.887293	*	*	0.0162711	*
E7EPC9	E7EPC9_HUMAN	Uncharacterized protein OS=Homo sapiens GN=EIF4B PE=4 SV=1	3	3	1	0.584401	1.01742	1.3471	4.45e-06	8.08e-08	0.0178908	0
P37802	TAGL2_HUMAN	Transgelin-2 OS=Homo sapiens GN=TAGLN2 PE=1 SV=3	6	4	1	1.87019	1.72077	1.1991	*	*	0.0180352	*
Q7KZF4	SND1_HUMAN	Staphylococcal nuclease domain-containing protein 1 OS=Homo sapiens GN=SND1 PE=1 SV=1	5	5	1	1.33325	1.61928	1.04814	*	*	0.0187254	*
Q6KB66	K2C80_HUMAN	Keratin, type II cytoskeletal 80 OS=Homo sapiens GN=KRT80 PE=1 SV=2	5	3	1	0.624382	0.230131	0.0548012	0.104843	0.24197	0.0196826	0.15138
P02656	APOC3_HUMAN	Apolipoprotein C-III OS=Homo sapiens GN=APOC3 PE=1 SV=1	9	3	1	1.20849	1.26503	1.34717	0.0467193	0.00209306	0.0199502	2.74e-07
P49207	RL34_HUMAN	60S ribosomal protein L34 OS=Homo sapiens GN=RPL34 PE=1 SV=3	3	3	1	0.482017	0.442102	1.27292	0.00284672	0.0231498	0.0203507	4.97e-05
P29692-2	EF1D_HUMAN	Isoform 2 of Elongation factor 1-delta OS=Homo sapiens GN=EEF1D	4	3	1	1.0458	1.18573	1.46572	*	*	0.0225796	*
E7EP94	E7EP94_HUMAN	Uncharacterized protein OS=Homo sapiens GN=HSPA1A PE=3 SV=2	10	9	1	1.47184	1.41278	0.788161	0.0355833	9.44e-05	0.023076	0.000443
P02751-4	FINC_HUMAN	Isoform 4 of Fibronectin OS=Homo sapiens GN=FN1	5	4	1	4.66868	3.69766	0.841835	*	*	0.023219	*
P31947	1433S_HUMAN	14-3-3 protein sigma OS=Homo sapiens GN=SFN PE=1 SV=1	27	13	1	0.957076	0.890304	1.12689	0.000181	2.13e-09	0.0254234	4.57e-14
E7EMZ6	E7EMZ6_HUMAN	Uncharacterized protein OS=Homo sapiens GN=FGA PE=4 SV=1	4	3	1	0.850229	0.926655	1.28893	*	*	0.025769	*
P16401	H15_HUMAN	Histone H1.5 OS=Homo sapiens GN=HIST1H1B PE=1 SV=3	12	7	1	0.747767	0.810112	1.11097	*	*	0.0267802	*
P01024	CO3_HUMAN	Complement C3 OS=Homo sapiens GN=C3 PE=1 SV=2	11	10	1	1.23049	1.31684	1.2736	0.0392016	0.0951487	0.0268671	0.00514486
P23528	COF1_HUMAN	Cofilin-1 OS=Homo sapiens GN=CFL1 PE=1 SV=3	7	5	1	0.64764	0.533887	0.901982	*	*	0.0268871	*
P08311	CATG_HUMAN	Cathepsin G OS=Homo sapiens GN=CTSG PE=1 SV=2	8	4	1	0.887368	0.996571	1.13572	0.114754	7.48e-06	0.0276213	1.83e-11
B4DPU3	B4DPU3_HUMAN	cDNA FLJ56548, highly similar to Elongation factor 2 OS=Homo sapiens PE=2 SV=1	9	6	1	1.14705	1.26894	1.36172	0.00152116	6.37e-07	0.0295777	1.09e-06
F5H6I5	F5H6I5_HUMAN	Uncharacterized protein OS=Homo sapiens GN=RPN1 PE=4 SV=1	4	4	1	0.96433	0.805648	1.00083	0.0133797	0.07797	0.0312021	0.00775792
F5H119	F5H119_HUMAN	Uncharacterized protein OS=Homo sapiens GN=PDIA3 PE=4 SV=1	8	6	1	1.42417	1.37431	1.25208	*	*	0.0322771	*
Q15365	PCBP1_HUMAN	Poly(rC)-binding protein 1 OS=Homo sapiens GN=PCBP1 PE=1 SV=2	6	5	1	1.06441	0.933212	1.24242	0.0229535	0.0168677	0.0326816	3.34e-07
E5RK37	E5RK37_HUMAN	Uncharacterized protein OS=Homo sapiens GN=CA2 PE=4 SV=1	3	2	1	1.03428	0.981905	1.07679	*	*	0.0343532	*
P13640-2	MT1G_HUMAN	Isoform 2 of Metallothionein-1G OS=Homo sapiens GN=MT1G	3	2	1	0.955135	0.849891	1.19183	*	*	0.0347391	*
P16152	CBR1_HUMAN	Carbonyl reductase [NADPH] 1 OS=Homo sapiens GN=CBR1 PE=1 SV=3	3	3	1	1.33201	1.26178	1.02635	0.0517866	0.0163449	0.0348607	3.05e-06
P03973	SLPI_HUMAN	Antileukoproteinase OS=Homo sapiens GN=SLPI PE=1 SV=2	17	7	1	0.816026	0.19015	0.0675068	8.04e-05	2.02e-05	0.0351036	5.33e-12
P52272	HNRPM_HUMAN	Heterogeneous nuclear ribonucleoprotein M OS=Homo sapiens GN=HNRNPM PE=1 SV=3	5	4	1	1.1087	0.833873	1.59049	0.15667	0.0788031	0.0353311	2.49e-10
ENSEMBL:ENSBTAP00000016242		(Bos taurus) similar to alpha-tubulin I isoform 1	4	3	1	1.32963	0.954559	0.928675	0.462137	0.485113	0.0376635	0.00406581
P35326	SPR2A_HUMAN	Small proline-rich protein 2A OS=Homo sapiens GN=SPRR2A PE=2 SV=1	10	4	1	0.25935	0.265888	0.025768	0.00781419	0.0088374	0.0376666	0.0380719
F5GXK7	F5GXK7_HUMAN	Uncharacterized protein OS=Homo sapiens GN=UBC PE=4 SV=1	6	6	1	1.19384	1.31992	0.380384	*	*	0.03812	*
P22531	SPR2E_HUMAN	Small proline-rich protein 2E OS=Homo sapiens GN=SPRR2E PE=2 SV=2	7	2	1	0.207416	0.0977853	0.0401316	*	*	0.040409	*
O14618	CCS_HUMAN	Copper chaperone for superoxide dismutase OS=Homo sapiens GN=CCS PE=1 SV=1	3	3	1	1.39904	1.24587	0.868831	*	*	0.0420244	*
Q04695	K1C17_HUMAN	Keratin, type I cytoskeletal 17 OS=Homo sapiens GN=KRT17 PE=1 SV=2	4	4	1	1.08695	0.963406	0.726524	*	*	0.0424689	*
E7EU87	E7EU87_HUMAN	Uncharacterized protein OS=Homo sapiens GN=KRT5 PE=3 SV=1	40	20	1	0.760375	0.958551	1.20821	0.0162107	0.0481514	0.0438481	0
Q5T9N7	Q5T9N7_HUMAN	Actin, alpha 2, smooth muscle, aorta (Fragment) OS=Homo sapiens GN=ACTA2 PE=2 SV=1	24	14	1	0.814752	0.790321	1.01991	0.0016784	0.00182075	0.0447629	0.0922542
P24534	EF1B_HUMAN	Elongation factor 1-beta OS=Homo sapiens GN=EEF1B2 PE=1 SV=3	9	4	1	0.621659	0.655091	1.5338	0	3.5e-05	0.0465648	0.0153156
Q5SYZ4	Q5SYZ4_HUMAN	Cellular retinoic acid binding protein 2 (Fragment) OS=Homo sapiens GN=CRABP2 PE=2 SV=1	3	3	1	1.64501	1.1557	0.984592	1.89e-05	0.0325268	0.0473884	0.670388
E9PNE6	E9PNE6_HUMAN	Uncharacterized protein OS=Homo sapiens GN=HSPA8 PE=3 SV=1	15	12	1	1.63158	1.59861	0.76021	5.06e-07	8.14e-10	0.0514968	2.52e-06
Q6ZRV2	FA83H_HUMAN	Protein FAM83H OS=Homo sapiens GN=FAM83H PE=1 SV=3	3	3	1	1.3937	1.32396	0.334354	0.0918883	0.104387	0.0515719	0.00171733
P05109	S10A8_HUMAN	Protein S100-A8 OS=Homo sapiens GN=S100A8 PE=1 SV=1	14	10	1	0.413883	0.854295	1.15242	*	*	0.0518904	*
P30740	ILEU_HUMAN	Leukocyte elastase inhibitor OS=Homo sapiens GN=SERPINB1 PE=1 SV=1	7	6	1	0.675135	0.690299	1.15707	*	*	0.0541531	*
P62424	RL7A_HUMAN	60S ribosomal protein L7a OS=Homo sapiens GN=RPL7A PE=1 SV=2	6	6	1	0.92555	0.981989	0.877125	*	*	0.0542058	*
P35579	MYH9_HUMAN	Myosin-9 OS=Homo sapiens GN=MYH9 PE=1 SV=4	16	13	1	1.17057	1.12673	1.27077	*	*	0.0544384	*
E9PIG2	E9PIG2_HUMAN	Uncharacterized protein OS=Homo sapiens GN=SERPINH1 PE=4 SV=1	4	4	1	2.39149	2.17383	1.36793	0.172571	0.0179438	0.0551584	0.00155186
Q5JRS3	Q5JRS3_HUMAN	Ubiquitin-like modifier activating enzyme 1 (Fragment) OS=Homo sapiens GN=UBA1 PE=2 SV=1	6	4	1	1.34371	1.35516	1.40078	0.0117653	0.0157884	0.0582002	1.22e-05
E7ERL1	E7ERL1_HUMAN	Ubiquitin-activating enzyme E1 OS=Homo sapiens GN=UBA1 PE=3 SV=1	3	2	1	0.536957	0.617728	0.802602	*	*	0.0582474	*
SWISS-PROT:P02769		(Bos taurus) Bovine serum albumin precursor	14	9	1	1.94041	1.92772	1.35872	0.0414181	0.0120955	0.0622559	2.2e-08
P25685	DNJB1_HUMAN	DnaJ homolog subfamily B member 1 OS=Homo sapiens GN=DNAJB1 PE=1 SV=4	4	3	1	0.98887	0.888961	0.899718	0.0213477	0.0104882	0.0638801	3.47e-07
O15020-2	SPTN2_HUMAN	Isoform 2 of Spectrin beta chain, brain 2 OS=Homo sapiens GN=SPTBN2	4	4	1	0.440807	0.271767	0.07928	0.000394	0	0.065323	0
Q5JR01	Q5JR01_HUMAN	Eukaryotic translation elongation factor 1 alpha 1 (Fragment) OS=Homo sapiens GN=EEF1A1 PE=2 SV=1	4	3	1	1.90054	2.36276	0.356907	4.7e-08	0.00104491	0.0668998	1.7e-11
SWISS-PROT:P13646-1		Tax_Id=9606 Gene_Symbol=KRT13 Isoform 1 of Keratin, type I cytoskeletal 13	32	13	1	0.225145	0.191687	0.0546457	*	*	0.0685606	*
F5H7U0	F5H7U0_HUMAN	Uncharacterized protein OS=Homo sapiens GN=PGD PE=4 SV=1	6	4	1	1.46181	1.35827	1.2977	0.982971	0.696064	0.0690024	0.16623
P04040	CATA_HUMAN	Catalase OS=Homo sapiens GN=CAT PE=1 SV=3	5	4	1	1.04374	1.10674	0.942757	0.00970795	0.00555852	0.0695047	6.66e-16
Q9UQB8-3	BAIP2_HUMAN	Isoform 3 of Brain-specific angiogenesis inhibitor 1-associated protein 2 OS=Homo sapiens GN=BAIAP2	7	6	1	0.767475	0.656295	0.878585	*	*	0.0696742	*
P04745	AMY1_HUMAN	Alpha-amylase 1 OS=Homo sapiens GN=AMY1A PE=1 SV=2	8	7	1	1.22808	0.861947	0.949264	0.0570945	0.13977	0.0719141	0
P68371	TBB2C_HUMAN	Tubulin beta-2C chain OS=Homo sapiens GN=TUBB2C PE=1 SV=1	3	2	1	1.14685	0.626329	0.439308	*	*	0.0727923	*
Q9UBG3	CRNN_HUMAN	Cornulin OS=Homo sapiens GN=CRNN PE=1 SV=1	76	38	1	0.467356	0.258405	0.0541179	0.000199	0.00317859	0.0732632	0.00790957
P62942	FKB1A_HUMAN	Peptidyl-prolyl cis-trans isomerase FKBP1A OS=Homo sapiens GN=FKBP1A PE=1 SV=2	4	2	1	0.656386	0.511797	0.599514	0.0042479	1.58e-05	0.0736561	0
P04264	K2C1_HUMAN	Keratin, type II cytoskeletal 1 OS=Homo sapiens GN=KRT1 PE=1 SV=6	12	6	1	1.42564	0.726395	0.0557761	*	*	0.0743807	*
P08238	HS90B_HUMAN	Heat shock protein HSP 90-beta OS=Homo sapiens GN=HSP90AB1 PE=1 SV=4	10	10	1	1.42844	1.19993	1.08352	0	3.15e-10	0.0762722	0.000163
E9PB55	E9PB55_HUMAN	Uncharacterized protein OS=Homo sapiens GN=HOPX PE=3 SV=1	3	2	1	0.999945	0.911345	0.332198	0.150538	0	0.0780973	0
O95757	HS74L_HUMAN	Heat shock 70 kDa protein 4L OS=Homo sapiens GN=HSPA4L PE=1 SV=3	4	3	1	0.695485	0.65123	0.856044	0.00380962	0.00946897	0.07827	3.97e-05
B4DRW1	B4DRW1_HUMAN	cDNA FLJ55805, highly similar to Keratin, type II cytoskeletal 4 OS=Homo sapiens PE=2 SV=1	58	30	1	0.213845	0.108277	0.0317529	0.0437127	0.0575064	0.0794579	0.0100639
Q8IVF2	AHNK2_HUMAN	Protein AHNAK2 OS=Homo sapiens GN=AHNAK2 PE=1 SV=2	13	10	1	0.898963	0.934033	0.974894	*	*	0.0802564	*
Q3SY84	K2C71_HUMAN	Keratin, type II cytoskeletal 71 OS=Homo sapiens GN=KRT71 PE=1 SV=3	8	5	1	0.285917	0.192515	0.0561154	*	*	0.0816064	*
Q9UNZ2-6	NSF1C_HUMAN	Isoform 4 of NSFL1 cofactor p47 OS=Homo sapiens GN=NSFL1C	3	3	1	1.11785	1.02246	0.717764	2.8e-13	3.97e-07	0.0835532	0
Q60FE7	Q60FE7_HUMAN	Filamin B OS=Homo sapiens GN=FLNB PE=2 SV=1	25	21	1	0.940469	0.969312	1.02959	0.0233294	0.00726632	0.0892369	0
B3KPZ8	B3KPZ8_HUMAN	cDNA FLJ32530 fis, clone SMINT2000185, highly similar to TRANSKETOLASE (EC 2.2.1.1) OS=Homo sapiens PE=2 SV=1	9	7	1	1.06948	0.959145	1.3794	*	*	0.0935365	*
Q02878	RL6_HUMAN	60S ribosomal protein L6 OS=Homo sapiens GN=RPL6 PE=1 SV=3	5	5	1	0.807443	0.928281	1.24341	0.0223201	0.0153119	0.0955569	0.000733
E7EUJ4	E7EUJ4_HUMAN	Pyruvate kinase OS=Homo sapiens GN=PKM2 PE=3 SV=1	5	5	1	1.68432	1.47025	0.760434	0.14512	0.0772868	0.0974872	0
B4DJ43	B4DJ43_HUMAN	cDNA FLJ53341, highly similar to Tubulin beta-4 chain OS=Homo sapiens PE=2 SV=1	3	2	1	0.496264	0.488428	0.491083	*	*	0.0988579	*
Q8N1N4-2	K2C78_HUMAN	Isoform 2 of Keratin, type II cytoskeletal 78 OS=Homo sapiens GN=KRT78	7	6	1	0.458808	0.179661	0.0955951	*	*	0.110277	*
SWISS-PROT:P04264		Tax_Id=9606 Gene_Symbol=KRT1 Keratin, type II cytoskeletal 1	37	17	1	0.735199	0.430076	0.0675567	0	0	0.110436	0
E9PCW0	E9PCW0_HUMAN	Uncharacterized protein OS=Homo sapiens GN=PHB PE=4 SV=1	4	3	1	0.902589	0.977667	1.03968	0.0142738	0.269517	0.112899	0.00216363
Q01082	SPTB2_HUMAN	Spectrin beta chain, brain 1 OS=Homo sapiens GN=SPTBN1 PE=1 SV=2	3	2	1	0.860239	0.845761	0.758379	7.6e-05	2.24e-05	0.114206	4.23e-07
E9PI65	E9PI65_HUMAN	Uncharacterized protein OS=Homo sapiens GN=HSPA8 PE=3 SV=1	14	8	1	1.13171	1.27426	1.16045	*	*	0.123668	*
P68133	ACTS_HUMAN	Actin, alpha skeletal muscle OS=Homo sapiens GN=ACTA1 PE=1 SV=1	15	7	1	1.05121	0.841304	0.86088	0.00555913	7.83e-06	0.124385	1.19e-12
E9PK71	E9PK71_HUMAN	Uncharacterized protein OS=Homo sapiens GN=PKP3 PE=4 SV=1	7	4	1	0.264381	0.184509	0.0918423	*	*	0.125969	*
P08670	VIME_HUMAN	Vimentin OS=Homo sapiens GN=VIM PE=1 SV=4	17	16	1	2.86575	2.40908	0.672185	*	*	0.127667	*
P15311	EZRI_HUMAN	Ezrin OS=Homo sapiens GN=EZR PE=1 SV=4	7	7	1	0.938988	0.918364	0.765994	0.00118608	0.000665	0.1322	0.000177
Q9NQ38-3	ISK5_HUMAN	Isoform long of Serine protease inhibitor Kazal-type 5 OS=Homo sapiens GN=SPINK5	9	9	1	0.547406	0.303602	0.0817332	*	*	0.135418	*
O43768	ENSA_HUMAN	Alpha-endosulfine OS=Homo sapiens GN=ENSA PE=1 SV=1	3	3	1	0.706047	0.707334	0.876429	*	*	0.136864	*
O76013-2	KRT36_HUMAN	Isoform 2 of Keratin, type I cuticular Ha6 OS=Homo sapiens GN=KRT36	5	4	1	0.719004	0.23501	0.0618994	1.17e-08	1.11e-16	0.140545	0.0145664
Q8NC51	PAIRB_HUMAN	Plasminogen activator inhibitor 1 RNA-binding protein OS=Homo sapiens GN=SERBP1 PE=1 SV=2	8	6	1	0.567262	0.595756	0.794328	0.167737	0.429025	0.141017	0.0130192
A2A274	A2A274_HUMAN	Aconitase 2, mitochondrial OS=Homo sapiens GN=ACO2 PE=4 SV=1	4	2	1	0.92092	0.895247	0.719847	*	*	0.142131	*
Q16610-2	ECM1_HUMAN	Isoform 2 of Extracellular matrix protein 1 OS=Homo sapiens GN=ECM1	5	5	1	0.445803	0.223739	0.203863	0.025291	0.0580895	0.143393	5.29e-07
P35321	SPR1A_HUMAN	Cornifin-A OS=Homo sapiens GN=SPRR1A PE=1 SV=2	7	4	1	0.423425	0.594593	0.0862723	0.000886	0.00401536	0.144291	1.71e-09
P22528	SPR1B_HUMAN	Cornifin-B OS=Homo sapiens GN=SPRR1B PE=1 SV=2	13	5	1	0.242808	0.278036	0.0501535	2.93e-06	1.59e-10	0.150108	1.45e-06
P21333	FLNA_HUMAN	Filamin-A OS=Homo sapiens GN=FLNA PE=1 SV=4	30	25	1	0.772094	0.790789	0.812931	*	*	0.151872	*
Q9NSB2	KRT84_HUMAN	Keratin, type II cuticular Hb4 OS=Homo sapiens GN=KRT84 PE=1 SV=2	22	12	1	0.712455	0.152018	0.0366391	*	*	0.152456	*
D3YTG2	D3YTG2_HUMAN	Uncharacterized protein OS=Homo sapiens GN=DSP PE=4 SV=1	12	7	1	0.444973	0.465943	0.676631	0.0427334	0.0356022	0.156851	6.88e-05
SWISS-PROT:P02663		Alpha-S2-casein [Contains: Casocidin-1 - Bos taurus (Bovine).	3	3	1	1.05049	1.27635	1.27064	0.0267063	0.000328	0.158433	2.25e-12
Q00610-2	CLH1_HUMAN	Isoform 2 of Clathrin heavy chain 1 OS=Homo sapiens GN=CLTC	4	4	1	0.644409	0.524928	0.901991	7.9e-10	1.24e-12	0.16036	0.0464475
P68104	EF1A1_HUMAN	Elongation factor 1-alpha 1 OS=Homo sapiens GN=EEF1A1 PE=1 SV=1	8	7	1	1.22705	1.15094	0.631319	0.00815761	0.00153951	0.163097	2.79e-08
Q92764	KRT35_HUMAN	Keratin, type I cuticular Ha5 OS=Homo sapiens GN=KRT35 PE=1 SV=5	6	2	1	0.193345	0.161283	0.0662062	3.93e-05	8.88e-06	0.165201	3.7e-13
P63220	RS21_HUMAN	40S ribosomal protein S21 OS=Homo sapiens GN=RPS21 PE=1 SV=1	4	3	1	0.579328	0.43443	0.540186	0.00755621	0.000914	0.170676	0
B4DUA5	B4DUA5_HUMAN	Uncharacterized protein OS=Homo sapiens GN=P4HB PE=2 SV=1	19	14	1	0.962429	0.955477	0.837487	*	*	0.178944	*
Q96PK2	MACF4_HUMAN	Microtubule-actin cross-linking factor 1, isoform 4 OS=Homo sapiens GN=MACF1 PE=1 SV=2	3	2	1	0.752256	0.666828	0.681793	0.000162	0.00838215	0.188541	1.42e-05
E9PHF0	E9PHF0_HUMAN	Uncharacterized protein OS=Homo sapiens GN=FLNA PE=4 SV=2	6	6	1	0.863226	0.975493	0.968851	*	*	0.195711	*
Q99961	SH3G1_HUMAN	Endophilin-A2 OS=Homo sapiens GN=SH3GL1 PE=1 SV=1	4	3	1	0.740236	0.521169	1.21058	*	*	0.198336	*
P09758	TACD2_HUMAN	Tumor-associated calcium signal transducer 2 OS=Homo sapiens GN=TACSTD2 PE=1 SV=3	3	2	1	0.347703	0.308711	0.648845	0.120045	0.181569	0.203507	3.17e-05
P08727	K1C19_HUMAN	Keratin, type I cytoskeletal 19 OS=Homo sapiens GN=KRT19 PE=1 SV=4	5	4	1	0.621477	0.752744	0.985626	0.0102003	0.0173473	0.205383	0
E7EMN0	E7EMN0_HUMAN	Uncharacterized protein OS=Homo sapiens GN=EPRS PE=3 SV=1	3	2	1	0.804888	0.832439	0.137913	*	*	0.211451	*
Q9BW04	SARG_HUMAN	Specifically androgen-regulated gene protein OS=Homo sapiens GN=SARG PE=1 SV=2	3	3	1	0.419419	0.260126	0.105582	0.35038	0.218806	0.216579	9.72e-05
C9JA77	C9JA77_HUMAN	Uncharacterized protein OS=Homo sapiens GN=KRT13 PE=4 SV=1	71	42	1	0.201029	0.154244	0.0600992	*	*	0.217903	*
P46776	RL27A_HUMAN	60S ribosomal protein L27a OS=Homo sapiens GN=RPL27A PE=1 SV=2	3	3	1	0.879669	0.602145	1.12495	0.067499	0.0318852	0.219904	6.03e-05
SWISS-PROT:P00761	TRYP_PIG	Trypsin - Sus scrofa (Pig).	13	5	1	1.53893	1.58984	0.176191	0.00108544	0.0089755	0.221847	4.28e-08
Q02487	DSC2_HUMAN	Desmocollin-2 OS=Homo sapiens GN=DSC2 PE=1 SV=1	6	6	1	0.603392	0.410616	0.105144	2.65e-11	0	0.222498	1.08e-09
Q14134	TRI29_HUMAN	Tripartite motif-containing protein 29 OS=Homo sapiens GN=TRIM29 PE=1 SV=2	8	7	1	0.735462	0.810245	0.754191	0.000332	0.00113255	0.222548	0
B4DSQ1	B4DSQ1_HUMAN	Microtubule-associated protein OS=Homo sapiens GN=MAP4 PE=2 SV=1	4	4	1	0.733028	0.678363	0.807715	0.0105866	0.709105	0.231706	0.0646243
Q5TCJ4	Q5TCJ4_HUMAN	Lamin A/C OS=Homo sapiens GN=LMNA PE=2 SV=1	26	17	1	1.34933	1.20641	0.709984	0.000268	3.67e-05	0.236265	0.0102485
P20930	FILA_HUMAN	Filaggrin OS=Homo sapiens GN=FLG PE=1 SV=3	23	18	1	0.575962	1.49681	0.0824586	0.201583	0.0702156	0.240367	0.0157921
C9IYT9	C9IYT9_HUMAN	Uncharacterized protein OS=Homo sapiens GN=MLLT4 PE=4 SV=1	3	3	1	0.459456	0.159635	0.0901151	0.196652	0.125686	0.243442	0.00755355
Q9UDY2-3	ZO2_HUMAN	Isoform C1 of Tight junction protein ZO-2 OS=Homo sapiens GN=TJP2	6	6	1	0.936863	0.843929	0.678676	0.00324018	0.00120138	0.249455	0.000122
P01037	CYTN_HUMAN	Cystatin-SN OS=Homo sapiens GN=CST1 PE=1 SV=3	3	2	1	1.04585	0.894515	1.26186	*	*	0.254289	*
B8ZZS7	B8ZZS7_HUMAN	Uncharacterized protein OS=Homo sapiens GN=CAPG PE=4 SV=1	5	4	1	0.711026	0.599165	1.04738	0.206504	0.057764	0.260578	0.000516
Q9BUK9	Q9BUK9_HUMAN	Heat shock 70kDa protein 4 OS=Homo sapiens GN=HSPA4 PE=2 SV=1	3	3	1	1.2447	1.05429	1.07621	*	*	0.260927	*
O00151	PDLI1_HUMAN	PDZ and LIM domain protein 1 OS=Homo sapiens GN=PDLIM1 PE=1 SV=4	16	9	1	0.682125	0.597696	0.720526	0.119469	0.0156874	0.261652	0.000169
Q567Q0	Q567Q0_HUMAN	Peptidylprolyl isomerase A (Cyclophilin A) OS=Homo sapiens GN=PPIA PE=2 SV=1	19	6	1	0.818723	0.555494	0.56649	0.409198	0.178028	0.267676	0.00207216
B9ZVR1	B9ZVR1_HUMAN	Microtubule-associated protein OS=Homo sapiens GN=MAP4 PE=4 SV=3	5	3	1	0.339888	0.311773	0.443467	*	*	0.273824	*
E9PDI4	E9PDI4_HUMAN	Uncharacterized protein OS=Homo sapiens GN=LAD1 PE=4 SV=1	6	6	1	0.657589	0.625002	0.514106	0.106908	0.135784	0.277776	0
P46937	YAP1_HUMAN	Yorkie homolog OS=Homo sapiens GN=YAP1 PE=1 SV=2	3	3	1	0.560033	0.51155	0.536371	0.0988785	0.0554281	0.279701	2.2e-05
P54652	HSP72_HUMAN	Heat shock-related 70 kDa protein 2 OS=Homo sapiens GN=HSPA2 PE=1 SV=1	3	3	1	0.946977	0.810363	0.51356	0.0761782	0.086241	0.279897	0.00177951
Q9UBC9	SPRR3_HUMAN	Small proline-rich protein 3 OS=Homo sapiens GN=SPRR3 PE=1 SV=2	19	9	1	0.262925	0.200288	0.100757	0.0353439	0.0637827	0.285183	3.26e-10
Q9UL52	TM11E_HUMAN	Transmembrane protease serine 11E OS=Homo sapiens GN=TMPRSS11E PE=1 SV=2	4	2	1	1.01779	1.35488	0.993144	0.164837	5.92e-09	0.294126	0.0499203
P47929	LEG7_HUMAN	Galectin-7 OS=Homo sapiens GN=LGALS7 PE=1 SV=2	4	3	1	0.434464	0.282886	0.0676803	0.00214341	0.00652969	0.299217	0.193247
Q92597	NDRG1_HUMAN	Protein NDRG1 OS=Homo sapiens GN=NDRG1 PE=1 SV=1	13	9	1	0.848737	0.807396	0.470262	0.0257994	0.00701388	0.299967	0.00151661
A8K7X6	A8K7X6_HUMAN	Poly(RC) binding protein 2, isoform CRA_b OS=Homo sapiens GN=PCBP2 PE=2 SV=1	3	3	1	0.752026	0.696615	0.443233	*	*	0.307711	*
P01857	IGHG1_HUMAN	Ig gamma-1 chain C region OS=Homo sapiens GN=IGHG1 PE=1 SV=1	3	2	1	0.373557	0.368268	0.608705	0.0399353	0.212139	0.315291	3.06e-09
P07355-2	ANXA2_HUMAN	Isoform 2 of Annexin A2 OS=Homo sapiens GN=ANXA2	21	11	1	0.793067	0.660675	0.538071	*	*	0.316098	*
Q9Y6N5	SQRD_HUMAN	Sulfide:quinone oxidoreductase, mitochondrial OS=Homo sapiens GN=SQRDL PE=1 SV=1	3	2	1	0.667941	0.680102	0.758259	*	*	0.317542	*
Q15075	EEA1_HUMAN	Early endosome antigen 1 OS=Homo sapiens GN=EEA1 PE=1 SV=2	5	5	1	0.4784	0.398204	0.150273	0.123658	0.0658682	0.319133	1.37e-10
B3KPV9	B3KPV9_HUMAN	cDNA FLJ32326 fis, clone PROST2004332, highly similar to Brain-specific angiogenesis inhibitor1-associated protein 2 OS=Homo sapiens PE=2 SV=1	3	2	1	1.38477	0.395045	0.175752	0.0433822	0.129092	0.319771	9e-07
Q6FI81-3	CPIN1_HUMAN	Isoform 3 of Anamorsin OS=Homo sapiens GN=CIAPIN1	3	3	1	0.601403	0.399339	0.33468	*	*	0.320524	*
E9PBJ0	E9PBJ0_HUMAN	Uncharacterized protein OS=Homo sapiens GN=MUC5B PE=4 SV=1	19	13	1	0.501845	0.586649	0.675754	0.19241	0.124581	0.32187	0.00591994
Q02413	DSG1_HUMAN	Desmoglein-1 OS=Homo sapiens GN=DSG1 PE=1 SV=2	9	8	1	0.583828	0.385333	0.0917984	0.00625219	3.17e-10	0.322651	0.000297
P01040	CYTA_HUMAN	Cystatin-A OS=Homo sapiens GN=CSTA PE=1 SV=1	4	3	1	2.5395	1.96594	0.108717	*	*	0.325951	*
P00558	PGK1_HUMAN	Phosphoglycerate kinase 1 OS=Homo sapiens GN=PGK1 PE=1 SV=3	15	11	1	0.897449	0.869684	0.760568	0.0303833	0.0488389	0.330612	0
P07476	INVO_HUMAN	Involucrin OS=Homo sapiens GN=IVL PE=1 SV=2	6	5	1	0.63296	0.325801	0.112856	0.052211	0.00155431	0.332611	2.74e-08
Q9Y6W5	WASF2_HUMAN	Wiskott-Aldrich syndrome protein family member 2 OS=Homo sapiens GN=WASF2 PE=1 SV=3	4	4	1	0.89556	0.705271	0.87309	0.0140044	0.0469051	0.334126	2.71e-07
F2Z2U8	F2Z2U8_HUMAN	Uncharacterized protein OS=Homo sapiens GN=MYH14 PE=4 SV=1	5	5	1	0.463217	0.367603	0.0903177	0.0580338	0.0683021	0.341402	0.0136073
P31949	S10AB_HUMAN	Protein S100-A11 OS=Homo sapiens GN=S100A11 PE=1 SV=2	4	4	1	0.748706	0.575191	0.706973	*	*	0.344678	*
P15924	DESP_HUMAN	Desmoplakin OS=Homo sapiens GN=DSP PE=1 SV=3	18	15	1	0.376636	0.237453	0.102276	*	*	0.346054	*
Q9C0C2	TB182_HUMAN	182 kDa tankyrase-1-binding protein OS=Homo sapiens GN=TNKS1BP1 PE=1 SV=4	10	10	1	0.661318	0.746111	0.395546	0.000102	0.0499428	0.352096	6.39e-10
P13645	K1C10_HUMAN	Keratin, type I cytoskeletal 10 OS=Homo sapiens GN=KRT10 PE=1 SV=6	15	13	1	1.20634	1.04939	0.125577	*	*	0.356495	*
P30101	PDIA3_HUMAN	Protein disulfide-isomerase A3 OS=Homo sapiens GN=PDIA3 PE=1 SV=4	11	7	1	1.04516	0.875337	0.909744	4.79e-07	1.5e-10	0.358211	0
Q08188	TGM3_HUMAN	Protein-glutamine gamma-glutamyltransferase E OS=Homo sapiens GN=TGM3 PE=1 SV=4	6	5	1	0.419956	0.358766	0.0770961	0.0087161	2.61e-07	0.364422	4.95e-05
Q5VU66	Q5VU66_HUMAN	Tropomyosin 3 OS=Homo sapiens GN=TPM3 PE=2 SV=1	4	2	1	0.761078	0.298542	0.271564	*	*	0.376651	*
SWISS-PROT:Q5XQN5		(Bos taurus) Keratin, type II cytoskeletal 5	16	8	1	0.461825	0.459425	0.469123	0.00478395	0.00376245	0.37931	0.0395949
Q15149-2	PLEC_HUMAN	Isoform 2 of Plectin OS=Homo sapiens GN=PLEC	48	40	1	0.74545	0.666598	0.602257	0.0863713	0.0113784	0.38937	0.00141573
SWISS-PROT:Q9QWL7		Tax_Id=10090 Gene_Symbol=Krt17 Keratin, type I cytoskeletal 17	50	17	1	0.406689	0.349827	0.389676	0.0104509	0.0274037	0.393273	6.73e-07
Q6Y1H2	HACD2_HUMAN	3-hydroxyacyl-CoA dehydratase 2 OS=Homo sapiens GN=PTPLB PE=1 SV=1	3	2	1	0.819168	0.580377	0.168908	*	*	0.397201	*
P61626	LYSC_HUMAN	Lysozyme C OS=Homo sapiens GN=LYZ PE=1 SV=1	8	5	1	0.293305	0.303749	0.112817	0.000262	1.89e-15	0.397991	1.51e-14
Q16762	THTR_HUMAN	Thiosulfate sulfurtransferase OS=Homo sapiens GN=TST PE=1 SV=4	3	3	1	1.03404	0.656386	0.454923	*	*	0.400918	*
P27797	CALR_HUMAN	Calreticulin OS=Homo sapiens GN=CALR PE=1 SV=1	4	4	1	0.931627	1.50521	0.69596	0.0169668	0.0869796	0.402878	1.85e-12
Q5VVW7	Q5VVW7_HUMAN	Chromosome 9 open reading frame 88, isoform CRA_c OS=Homo sapiens GN=FAM129B PE=2 SV=1	3	3	1	0.644553	0.551251	0.73773	*	*	0.403584	*
SWISS-PROT:P04259		Tax_Id=9606 Gene_Symbol=KRT6B Keratin, type II cytoskeletal 6B	22	20	1	0.445843	0.475757	0.469757	0.231193	0.185678	0.414998	2.24e-09
Q9P2E9-2	RRBP1_HUMAN	Isoform 1 of Ribosome-binding protein 1 OS=Homo sapiens GN=RRBP1	4	3	1	1.00643	0.861159	0.284857	0.0365061	0.0589457	0.433715	0
Q9Y371	SHLB1_HUMAN	Endophilin-B1 OS=Homo sapiens GN=SH3GLB1 PE=1 SV=1	3	3	1	1.13329	1.03883	0.702552	*	*	0.440658	*
F5H7G9	F5H7G9_HUMAN	Uncharacterized protein OS=Homo sapiens GN=GBP6 PE=4 SV=1	3	2	1	0.323708	0.246579	0.0896063	0.000218	1.56e-05	0.456775	8.37e-05
C9JIF9	C9JIF9_HUMAN	Uncharacterized protein OS=Homo sapiens GN=APEH PE=4 SV=1	3	3	1	0.713205	0.5713	0.357858	0.00481812	0.0114792	0.457167	7.77e-05
Q14204	DYHC1_HUMAN	Cytoplasmic dynein 1 heavy chain 1 OS=Homo sapiens GN=DYNC1H1 PE=1 SV=5	4	4	1	0.671341	0.516216	0.526966	0.0557331	0.0430775	0.46703	0.000137
P13639	EF2_HUMAN	Elongation factor 2 OS=Homo sapiens GN=EEF2 PE=1 SV=4	3	3	1	1.07836	0.764981	0.573187	*	*	0.467842	*
SWISS-PROT:P35908		Tax_Id=9606 Gene_Symbol=KRT2 Keratin, type II cytoskeletal 2 epidermal	6	6	1	0.755115	1.21917	0.137241	0.000229	0.0233761	0.476409	0
E9PMT2	E9PMT2_HUMAN	Uncharacterized protein OS=Homo sapiens GN=LMO7 PE=4 SV=1	6	6	1	0.679692	0.606834	0.417759	*	*	0.47681	*
F5H2W3	F5H2W3_HUMAN	Uncharacterized protein OS=Homo sapiens GN=A2ML1 PE=4 SV=1	8	5	1	0.278512	0.178619	0.11752	0.0590058	0.00790803	0.479178	1.35e-12
P06576	ATPB_HUMAN	ATP synthase subunit beta, mitochondrial OS=Homo sapiens GN=ATP5B PE=1 SV=3	16	11	1	0.776799	0.567595	0.501763	0.0145687	4.24e-08	0.492714	1.06e-06
B4DDD6	B4DDD6_HUMAN	cDNA FLJ59450, highly similar to Drebrin-like protein OS=Homo sapiens PE=2 SV=1	3	3	1	0.52059	0.514757	0.392706	0.00707957	0.139397	0.503185	3.85e-11
P02545-3	LMNA_HUMAN	Isoform ADelta10 of Prelamin-A/C OS=Homo sapiens GN=LMNA	7	6	1	0.467049	0.38805	0.311714	0.0256336	0.0299904	0.510877	6e-05
Q14574-2	DSC3_HUMAN	Isoform 3B of Desmocollin-3 OS=Homo sapiens GN=DSC3	3	3	1	0.865286	0.632707	0.482983	0.0535533	0.000131	0.520455	9.51e-08
P62851	RS25_HUMAN	40S ribosomal protein S25 OS=Homo sapiens GN=RPS25 PE=1 SV=1	3	2	1	0.633237	0.320246	0.490811	0.0075992	0.0719944	0.542978	4.6e-10
TREMBL:Q7RTT2		Tax_Id=9606 Gene_Symbol=KRT78 Keratin-78	3	1	1	0.279292	0.264214	0.170746	0.106618	0.0640821	0.558233	1.91e-05
Q9Y446	PKP3_HUMAN	Plakophilin-3 OS=Homo sapiens GN=PKP3 PE=1 SV=1	8	8	1	0.970077	0.797864	0.385572	*	*	0.570953	*
P15104	GLNA_HUMAN	Glutamine synthetase OS=Homo sapiens GN=GLUL PE=1 SV=4	12	7	1	0.416182	0.331544	0.388328	0.0787866	0.106448	0.57156	0.288707
O60716-12	CTND1_HUMAN	Isoform 2BC of Catenin delta-1 OS=Homo sapiens GN=CTNND1	6	6	1	0.45933	0.450352	0.341352	*	*	0.576726	*
B7Z468	B7Z468_HUMAN	cDNA FLJ56102, highly similar to Homo sapiens calpastatin (CAST), transcript variant 8, mRNA OS=Homo sapiens PE=2 SV=1	17	13	1	0.348169	0.228666	0.326831	3.59e-07	0.00184635	0.584289	0.00908323
Q5T3N1	Q5T3N1_HUMAN	Annexin A1 (Fragment) OS=Homo sapiens GN=ANXA1 PE=2 SV=1	40	19	1	0.64548	0.458445	0.363338	0.0643059	0.103259	0.591011	6.77e-05
Q9P2E9-3	RRBP1_HUMAN	Isoform 2 of Ribosome-binding protein 1 OS=Homo sapiens GN=RRBP1	4	4	1	1.01373	0.931971	0.375018	*	*	0.599428	*
P02533	K1C14_HUMAN	Keratin, type I cytoskeletal 14 OS=Homo sapiens GN=KRT14 PE=1 SV=4	62	22	1	0.318005	0.310309	0.351918	*	*	0.603828	*
Q9H6S3	ES8L2_HUMAN	Epidermal growth factor receptor kinase substrate 8-like protein 2 OS=Homo sapiens GN=EPS8L2 PE=1 SV=2	3	3	1	0.82782	0.757128	0.469667	0.000252	0.0237777	0.624267	0.00144795
P62829	RL23_HUMAN	60S ribosomal protein L23 OS=Homo sapiens GN=RPL23 PE=1 SV=1	4	4	1	0.629517	0.55803	0.459728	2.5e-05	1.42e-06	0.626472	0.145734
F2Z2X8	F2Z2X8_HUMAN	Uncharacterized protein OS=Homo sapiens GN=SCEL PE=4 SV=1	3	3	1	0.354816	0.361394	0.579869	*	*	0.629412	*
E7EQ12	E7EQ12_HUMAN	Uncharacterized protein OS=Homo sapiens GN=CAST PE=4 SV=1	4	3	1	0.326656	0.296088	0.188425	*	*	0.630403	*
Q7Z406-5	MYH14_HUMAN	Isoform 5 of Myosin-14 OS=Homo sapiens GN=MYH14	6	6	1	0.355329	0.294215	0.134249	2.61e-13	5.95e-07	0.64274	0.0549742
B3KRQ1	B3KRQ1_HUMAN	cDNA FLJ34687 fis, clone MESAN2000620, highly similar to Annexin A2 OS=Homo sapiens PE=2 SV=1	10	8	1	0.827447	0.697808	0.374386	*	*	0.659104	*
Q5T0Z8	CF132_HUMAN	Uncharacterized protein C6orf132 OS=Homo sapiens GN=C6orf132 PE=1 SV=4	8	6	1	0.404306	0.473334	0.293969	*	*	0.685063	*
SWISS-PROT:Q922U2		Tax_Id=10090 Gene_Symbol=Krt5 Keratin, type II cytoskeletal 5	20	14	1	0.283818	0.228351	0.13641	0.0017045	0.00130534	0.68653	1.03e-08
O60437	PEPL_HUMAN	Periplakin OS=Homo sapiens GN=PPL PE=1 SV=4	57	49	1	0.456538	0.294729	0.14436	0	4.14e-08	0.700095	1.57e-11
C9J4Z3	C9J4Z3_HUMAN	Ribosomal protein L37a, isoform CRA_c OS=Homo sapiens GN=RPL37A PE=4 SV=1	3	2	1	0.249132	0.228966	0.200142	0.13329	0.244068	0.705005	0.0394713
P22735	TGM1_HUMAN	Protein-glutamine gamma-glutamyltransferase K OS=Homo sapiens GN=TGM1 PE=1 SV=4	6	5	1	0.431974	0.268272	0.157328	0.00610546	3.09e-05	0.710607	0
Q13835	PKP1_HUMAN	Plakophilin-1 OS=Homo sapiens GN=PKP1 PE=1 SV=2	25	17	1	0.323064	0.228363	0.145174	*	*	0.750031	*
Q5VU58	Q5VU58_HUMAN	Tropomyosin 3 OS=Homo sapiens GN=TPM3 PE=2 SV=1	4	3	1	0.708177	0.655763	0.260131	4.92e-05	5.38e-05	0.753381	0.0118438
Q8N274	Q8N274_HUMAN	Uncharacterized protein OS=Homo sapiens GN=AHNAK PE=2 SV=1	18	12	1	0.805301	0.550518	0.396755	*	*	0.753408	*
P49748	ACADV_HUMAN	Very long-chain specific acyl-CoA dehydrogenase, mitochondrial OS=Homo sapiens GN=ACADVL PE=1 SV=1	3	2	1	0.549478	0.218647	0.228776	*	*	0.757979	*
P49189	AL9A1_HUMAN	4-trimethylaminobutyraldehyde dehydrogenase OS=Homo sapiens GN=ALDH9A1 PE=1 SV=3	3	3	1	0.688327	0.438195	0.20064	*	*	0.758527	*
P15515	HIS1_HUMAN	Histatin-1 OS=Homo sapiens GN=HTN1 PE=1 SV=2	3	3	1	1.26508	1.48408	0.198764	0.0719507	0.0595989	0.785244	0.00126687
P14923	PLAK_HUMAN	Junction plakoglobin OS=Homo sapiens GN=JUP PE=1 SV=3	7	7	1	0.605604	0.558079	0.321691	*	*	0.785434	*
F5GZI9	F5GZI9_HUMAN	Uncharacterized protein OS=Homo sapiens GN=ACTN1 PE=4 SV=1	25	5	1	0.458559	0.226864	0.173534	*	*	0.791579	*
E9PDK5	E9PDK5_HUMAN	Uncharacterized protein OS=Homo sapiens GN=ANXA11 PE=3 SV=1	3	3	1	0.67288	0.655111	0.345715	*	*	0.794966	*
Q09666	AHNK_HUMAN	Neuroblast differentiation-associated protein AHNAK OS=Homo sapiens GN=AHNAK PE=1 SV=2	61	52	1	0.597383	0.448599	0.34063	*	*	0.79702	*
SWISS-PROT:Q6IFX2		Tax_Id=10090 Gene_Symbol=Krt42 Keratin, type I cytoskeletal 42	9	7	1	0.30051	0.261482	0.190735	0.00504236	0.0229426	0.797125	0.0345876
P08779	K1C16_HUMAN	Keratin, type I cytoskeletal 16 OS=Homo sapiens GN=KRT16 PE=1 SV=4	65	42	1	0.451812	0.399806	0.310362	*	*	0.807366	*
P04083	ANXA1_HUMAN	Annexin A1 OS=Homo sapiens GN=ANXA1 PE=1 SV=2	29	15	1	0.591468	0.451094	0.315337	0.0216381	0.0746707	0.811046	0.00100312
P32926	DSG3_HUMAN	Desmoglein-3 OS=Homo sapiens GN=DSG3 PE=1 SV=2	20	10	1	0.366724	0.253461	0.175135	*	*	0.83376	*
E7EUE8	E7EUE8_HUMAN	Uncharacterized protein OS=Homo sapiens GN=KRT6A PE=3 SV=2	127	49	1	0.233109	0.257079	0.168694	*	*	0.837067	*
P67936-2	TPM4_HUMAN	Isoform 2 of Tropomyosin alpha-4 chain OS=Homo sapiens GN=TPM4	7	6	1	0.483696	0.455941	0.203186	*	*	0.842929	*
P46781	RS9_HUMAN	40S ribosomal protein S9 OS=Homo sapiens GN=RPS9 PE=1 SV=3	3	2	1	1.27336	0.807964	0.286082	*	*	0.846304	*
F5GXS2	F5GXS2_HUMAN	Uncharacterized protein OS=Homo sapiens GN=ACTN4 PE=4 SV=1	6	5	1	0.778965	0.418528	0.292411	*	*	0.847722	*
O95274	LYPD3_HUMAN	Ly6/PLAUR domain-containing protein 3 OS=Homo sapiens GN=LYPD3 PE=1 SV=2	7	7	1	0.62581	0.341359	0.193375	*	*	0.848066	*
P04080	CYTB_HUMAN	Cystatin-B OS=Homo sapiens GN=CSTB PE=1 SV=2	13	8	1	0.684486	0.471071	0.308195	*	*	0.861484	*
Q9Y4K1	AIM1_HUMAN	Absent in melanoma 1 protein OS=Homo sapiens GN=AIM1 PE=1 SV=3	3	3	1	0.495408	0.216646	0.169875	*	*	0.871721	*
P15924-2	DESP_HUMAN	Isoform DPII of Desmoplakin OS=Homo sapiens GN=DSP	66	52	1	0.419424	0.333785	0.281989	*	*	0.884876	*
Q92817	EVPL_HUMAN	Envoplakin OS=Homo sapiens GN=EVPL PE=1 SV=3	43	33	1	0.442129	0.382522	0.280364	*	*	0.887787	*
C9JTX4	C9JTX4_HUMAN	Uncharacterized protein OS=Homo sapiens GN=JUP PE=4 SV=1	28	14	1	0.403819	0.354014	0.268326	0.0165596	0.00739231	0.901246	0.0193471
A2A2S5	A2A2S5_HUMAN	Ribosome binding protein 1 homolog 180kDa (Dog) (Fragment) OS=Homo sapiens GN=RRBP1 PE=4 SV=1	5	4	1	0.827289	0.74987	0.246409	0.000228	2.78e-05	0.903328	0.000326
SWISS-PROT:P50446		Tax_Id=10090 Gene_Symbol=Krt6a Keratin, type II cytoskeletal 6A	74	38	1	0.390261	0.333262	0.19449	0.0106458	0.0272013	0.922073	0.00209444
B1ALW1	B1ALW1_HUMAN	Thioredoxin OS=Homo sapiens GN=TXN PE=4 SV=1	8	5	1	0.335023	0.245531	0.201772	0.126342	0.493979	0.933585	2e-08
E7EX29	E7EX29_HUMAN	Uncharacterized protein OS=Homo sapiens GN=YWHAZ PE=3 SV=1	9	6	1	0.302239	0.278361	0.223465	*	*	0.952505	*
F5H651	F5H651_HUMAN	Uncharacterized protein OS=Homo sapiens GN=SCEL PE=4 SV=1	26	19	1	0.414358	0.256669	0.219811	1.04e-05	0.00297833	0.958436	0
P04792	HSPB1_HUMAN	Heat shock protein beta-1 OS=Homo sapiens GN=HSPB1 PE=1 SV=2	83	34	1	0.476697	0.329237	0.247369	*	*	0.960044	*
P49327	FAS_HUMAN	Fatty acid synthase OS=Homo sapiens GN=FASN PE=1 SV=3	5	5	1	0.381326	0.347819	0.243697	*	*	0.964276	*
F5H805	F5H805_HUMAN	Uncharacterized protein OS=Homo sapiens GN=A2ML1 PE=4 SV=1	10	8	1	0.390515	0.359666	0.220232	1.31e-07	0.00948298	0.969574	0.0313263
O15231	ZN185_HUMAN	Zinc finger protein 185 OS=Homo sapiens GN=ZNF185 PE=1 SV=3	22	17	1	0.54725	0.456137	0.226456	0.0281107	0.00747876	0.969742	0.000508
Q96HE7	ERO1A_HUMAN	ERO1-like protein alpha OS=Homo sapiens GN=ERO1L PE=1 SV=2	6	4	1	0.685719	0.452574	0.226682	0.304209	0.371851	0.982644	0.0200884
P05120	PAI2_HUMAN	Plasminogen activator inhibitor 2 OS=Homo sapiens GN=SERPINB2 PE=1 SV=2	3	2	1	0.57869	0.4171	0.242418	0.0152595	4.61e-05	0.982742	8.72e-07
SWISS-PROT:P10096		(Bos taurus) Glyceraldehyde-3-phosphate dehydrogenase	2	1	1	1.78893	1.37196	0.999167	*	*	*	*
SWISS-PROT:P02070		(Bos taurus) Hemoglobin subunit beta	2	2	1	1.4427	1.4884	1.66068	0.0333218	0.00137027	*	3.37e-08
SWISS-PROT:P00330		Alcohol dehydrogenase 1 - Saccharomyces cerevisiae (Baker's yeast).	1	1	1	4.82099	5.40778	0.630604	0.0667962	0.0942708	*	0
A5A3E0	POTEF_HUMAN	POTE ankyrin domain family member F OS=Homo sapiens GN=POTEF PE=1 SV=2	1	1	1	1.10945	0.955608	1.60309	*	*	*	*
O00154-4	BACH_HUMAN	Isoform 4 of Cytosolic acyl coenzyme A thioester hydrolase OS=Homo sapiens GN=ACOT7	1	1	1	1.25757	1.14507	1.77781	7.59e-08	0	*	0.011168
O00299	CLIC1_HUMAN	Chloride intracellular channel protein 1 OS=Homo sapiens GN=CLIC1 PE=1 SV=4	2	2	1	1.99893	2.12396	2.98715	*	*	*	*
O15144	ARPC2_HUMAN	Actin-related protein 2/3 complex subunit 2 OS=Homo sapiens GN=ARPC2 PE=1 SV=1	1	1	1	0.910797	1.41505	1.86562	0.0215525	0.0734616	*	0.0235208
O15355	PPM1G_HUMAN	Protein phosphatase 1G OS=Homo sapiens GN=PPM1G PE=1 SV=1	1	1	1	1.27434	1.12601	0.589565	*	*	*	*
O43399	TPD54_HUMAN	Tumor protein D54 OS=Homo sapiens GN=TPD52L2 PE=1 SV=2	2	2	1	1.26383	1.20052	2.04507	*	*	*	*
O43765	SGTA_HUMAN	Small glutamine-rich tetratricopeptide repeat-containing protein alpha OS=Homo sapiens GN=SGTA PE=1 SV=1	2	2	1	0.59514	0.684498	0.989076	*	*	*	*
O60218	AK1BA_HUMAN	Aldo-keto reductase family 1 member B10 OS=Homo sapiens GN=AKR1B10 PE=1 SV=2	1	1	1	0.267796	0.125686	0.070794	0.672927	0.531896	*	0.000875
O60232	SSA27_HUMAN	Sjoegren syndrome/scleroderma autoantigen 1 OS=Homo sapiens GN=SSSCA1 PE=1 SV=1	1	1	1	1.08412	1.02867	2.09178	0.0316722	0.0441603	*	0.0545232
O75367-3	H2AY_HUMAN	Isoform 3 of Core histone macro-H2A.1 OS=Homo sapiens GN=H2AFY	2	2	1	1.50974	1.74412	2.44015	*	*	*	*
O75534-2	CSDE1_HUMAN	Isoform Short of Cold shock domain-containing protein E1 OS=Homo sapiens GN=CSDE1	2	2	1	1.36531	1.51821	1.22174	0.00269943	3.6e-09	*	0.11464
O95302	FKBP9_HUMAN	Peptidyl-prolyl cis-trans isomerase FKBP9 OS=Homo sapiens GN=FKBP9 PE=1 SV=2	2	2	1	0.905583	0.767259	0.416922	*	*	*	*
O95359	TACC2_HUMAN	Transforming acidic coiled-coil-containing protein 2 OS=Homo sapiens GN=TACC2 PE=1 SV=3	2	2	1	0.905725	0.770102	0.214157	0.00870447	0.0056839	*	0.0134458
O95881	TXD12_HUMAN	Thioredoxin domain-containing protein 12 OS=Homo sapiens GN=TXNDC12 PE=1 SV=1	2	2	1	1.83964	1.6881	1.34985	*	*	*	*
P00390-2	GSHR_HUMAN	Isoform Cytoplasmic of Glutathione reductase, mitochondrial OS=Homo sapiens GN=GSR	2	2	1	1.14086	0.981739	1.21024	*	*	*	*
P00740	FA9_HUMAN	Coagulation factor IX OS=Homo sapiens GN=F9 PE=1 SV=2	2	2	1	0.904092	0.832623	0.922567	0.0903082	0.048792	*	1.75e-05
P00918	CAH2_HUMAN	Carbonic anhydrase 2 OS=Homo sapiens GN=CA2 PE=1 SV=2	2	2	1	1.51573	2.34373	1.8692	*	*	*	*
P01009	A1AT_HUMAN	Alpha-1-antitrypsin OS=Homo sapiens GN=SERPINA1 PE=1 SV=3	2	2	1	1.1586	1.18671	2.63812	*	*	*	*
P01009-3	A1AT_HUMAN	Isoform 3 of Alpha-1-antitrypsin OS=Homo sapiens GN=SERPINA1	2	2	1	2.52574	2.23253	1.44773	*	*	*	*
P01031	CO5_HUMAN	Complement C5 OS=Homo sapiens GN=C5 PE=1 SV=4	1	1	1	1.48652	1.31162	1.04588	0	0	*	1.75e-08
P01871	IGHM_HUMAN	Ig mu chain C region OS=Homo sapiens GN=IGHM PE=1 SV=3	1	1	1	1.62768	1.84081	3.49522	0.00570357	0.00438365	*	0.0072043
P01877	IGHA2_HUMAN	Ig alpha-2 chain C region OS=Homo sapiens GN=IGHA2 PE=1 SV=3	2	2	1	1.27642	2.17998	1.82907	9.96e-07	0.000671	*	6.14e-05
P02042	HBD_HUMAN	Hemoglobin subunit delta OS=Homo sapiens GN=HBD PE=1 SV=2	2	1	1	0.96378	2.08234	1.86604	0.0194685	0.00258926	*	0.14295
P02763	A1AG1_HUMAN	Alpha-1-acid glycoprotein 1 OS=Homo sapiens GN=ORM1 PE=1 SV=1	2	1	1	1.29057	1.99757	1.24378	0.00381675	0.00851154	*	0.00703917
P03973	SLPI_HUMAN	Antileukoproteinase OS=Homo sapiens GN=SLPI PE=1 SV=2	17	7	1	0.816227	11.945	0.0675068	0.00329498	8.2e-05	0.0351036
P02786	TFR1_HUMAN	Transferrin receptor protein 1 OS=Homo sapiens GN=TFRC PE=1 SV=2	2	1	1	1.05942	1.40007	1.41767	0.1388	0.0761484	*	0.0185316
P04196	HRG_HUMAN	Histidine-rich glycoprotein OS=Homo sapiens GN=HRG PE=1 SV=1	2	1	1	1.71314	1.91134	1.91951	*	*	*	*
P04280	PRP1_HUMAN	Basic salivary proline-rich protein 1 OS=Homo sapiens GN=PRB1 PE=1 SV=2	2	2	1	1.87898	1.78215	0.238059	*	*	*	*
P05089	ARGI1_HUMAN	Arginase-1 OS=Homo sapiens GN=ARG1 PE=1 SV=2	2	2	1	1.2468	1.00736	0.572776	0.27623	0.0790962	*	0
P05386	RLA1_HUMAN	60S acidic ribosomal protein P1 OS=Homo sapiens GN=RPLP1 PE=1 SV=1	2	2	1	2.41497	2.19462	1.15411	*	*	*	*
P05388	RLA0_HUMAN	60S acidic ribosomal protein P0 OS=Homo sapiens GN=RPLP0 PE=1 SV=1	2	2	1	1.50095	1.61918	0.568239	*	*	*	*
P05783	K1C18_HUMAN	Keratin, type I cytoskeletal 18 OS=Homo sapiens GN=KRT18 PE=1 SV=2	2	2	1	1.15058	1.02094	0.622907	0.099338	0.013639	*	0.0319583
P06703	S10A6_HUMAN	Protein S100-A6 OS=Homo sapiens GN=S100A6 PE=1 SV=1	1	1	1	0.904138	0.707324	0.727829	0	0	*	0.000413
P06753	TPM3_HUMAN	Tropomyosin alpha-3 chain OS=Homo sapiens GN=TPM3 PE=1 SV=1	1	1	1	0.308348	0.343893	0.240135	0.0148797	0.0164222	*	0
P07305	H10_HUMAN	Histone H1.0 OS=Homo sapiens GN=H1F0 PE=1 SV=3	2	1	1	1.06164	0.525696	0.430168	*	*	*	*
P07339	CATD_HUMAN	Cathepsin D OS=Homo sapiens GN=CTSD PE=1 SV=1	2	2	1	0.898045	0.991784	1.60243	0	0	*	6.45e-14
P07737	PROF1_HUMAN	Profilin-1 OS=Homo sapiens GN=PFN1 PE=1 SV=2	2	1	1	2.62883	2.07715	1.03009	0.0797329	0.2329	*	0.0143145
P07900	HS90A_HUMAN	Heat shock protein HSP 90-alpha OS=Homo sapiens GN=HSP90AA1 PE=1 SV=5	2	2	1	1.24385	1.64175	1.30041	*	*	*	*
P08603	CFAH_HUMAN	Complement factor H OS=Homo sapiens GN=CFH PE=1 SV=4	2	1	1	0.848789	1.0345	2.07584	0.0738961	0.093566	*	0.0191569
P08603-2	CFAH_HUMAN	Isoform 2 of Complement factor H OS=Homo sapiens GN=CFH	2	2	1	1.31792	1.5789	1.86387	0.0266873	0.0200179	*	6.57e-09
P08758	ANXA5_HUMAN	Annexin A5 OS=Homo sapiens GN=ANXA5 PE=1 SV=2	2	2	1	1.95304	1.47126	1.08654	0	0.000249	*	0.0697189
P09012	SNRPA_HUMAN	U1 small nuclear ribonucleoprotein A OS=Homo sapiens GN=SNRPA PE=1 SV=3	2	2	1	1.0466	0.976331	0.988666	0.091493	3.28e-05	*	1.87e-07
P09382	LEG1_HUMAN	Galectin-1 OS=Homo sapiens GN=LGALS1 PE=1 SV=2	2	2	1	3.9785	3.32358	1.35663	0.0691206	0.0420859	*	0
P09497	CLCB_HUMAN	Clathrin light chain B OS=Homo sapiens GN=CLTB PE=1 SV=1	2	2	1	0.822538	0.953229	1.91507	*	*	*	*
P09669	COX6C_HUMAN	Cytochrome c oxidase subunit 6C OS=Homo sapiens GN=COX6C PE=1 SV=2	2	2	1	0.679077	0.49114	0.404583	0.054732	0.0739935	*	0.00320014
P10643	CO7_HUMAN	Complement component C7 OS=Homo sapiens GN=C7 PE=1 SV=2	1	1	1	0.889094	1.1279	2.67594	0.0586905	0.116915	*	8.75e-12
P10644	KAP0_HUMAN	cAMP-dependent protein kinase type I-alpha regulatory subunit OS=Homo sapiens GN=PRKAR1A PE=1 SV=1	2	2	1	2.00872	1.9189	1.59608	0.0538939	0.0371858	*	0.000565
P12111	CO6A3_HUMAN	Collagen alpha-3(VI) chain OS=Homo sapiens GN=COL6A3 PE=1 SV=5	1	1	1	2.20513	2.01023	0.693642	1.71e-08	0.000317	*	0.0236431
P12830	CADH1_HUMAN	Cadherin-1 OS=Homo sapiens GN=CDH1 PE=1 SV=3	2	2	1	1.28817	1.45047	0.356676	0.00189468	0.0174615	*	1.21e-07
P13010	XRCC5_HUMAN	X-ray repair cross-complementing protein 5 OS=Homo sapiens GN=XRCC5 PE=1 SV=3	2	2	1	1.52649	1.92886	2.52624	0.00966306	0.00384077	*	1.1e-07
P13688	CEAM1_HUMAN	Carcinoembryonic antigen-related cell adhesion molecule 1 OS=Homo sapiens GN=CEACAM1 PE=1 SV=2	1	1	1	1.60543	1.39269	1.98913	*	*	*	*
P13797	PLST_HUMAN	Plastin-3 OS=Homo sapiens GN=PLS3 PE=1 SV=4	2	2	1	0.548868	0.424126	0.290058	*	*	*	*
P13861	KAP2_HUMAN	cAMP-dependent protein kinase type II-alpha regulatory subunit OS=Homo sapiens GN=PRKAR2A PE=1 SV=2	2	2	1	0.483686	0.357389	0.490566	*	*	*	*
P14550	AK1A1_HUMAN	Alcohol dehydrogenase [NADP+] OS=Homo sapiens GN=AKR1A1 PE=1 SV=3	2	2	1	0.381542	0.15872	0.169705	*	*	*	*
P15559	NQO1_HUMAN	NAD(P)H dehydrogenase [quinone] 1 OS=Homo sapiens GN=NQO1 PE=1 SV=1	1	1	1	0.607614	0.558543	1.44858	0.00558179	0.00322086	*	4.12e-08
P15880	RS2_HUMAN	40S ribosomal protein S2 OS=Homo sapiens GN=RPS2 PE=1 SV=2	2	2	1	1.06199	1.04697	2.05737	0.0766344	0.0971608	*	5.85e-06
P16104	H2AX_HUMAN	Histone H2A.x OS=Homo sapiens GN=H2AFX PE=1 SV=2	2	2	1	1.23745	0.937206	0.710202	*	*	*	*
P16157-9	ANK1_HUMAN	Isoform Er8 of Ankyrin-1 OS=Homo sapiens GN=ANK1	2	2	1	1.72353	1.63881	2.27007	*	*	*	*
P16615-2	AT2A2_HUMAN	Isoform 2 of Sarcoplasmic/endoplasmic reticulum calcium ATPase 2 OS=Homo sapiens GN=ATP2A2	2	2	1	0.6447	0.415462	0.305478	*	*	*	*
P17174	AATC_HUMAN	Aspartate aminotransferase, cytoplasmic OS=Homo sapiens GN=GOT1 PE=1 SV=3	2	2	1	1.23762	1.13997	1.64133	*	*	*	*
P17213	BPI_HUMAN	Bactericidal permeability-increasing protein OS=Homo sapiens GN=BPI PE=1 SV=4	2	2	1	1.16616	1.33811	1.17349	0.268203	0.218424	*	0.00135028
P17661	DESM_HUMAN	Desmin OS=Homo sapiens GN=DES PE=1 SV=3	2	2	1	5.80199	3.73362	0.359223	*	*	*	*
P17931	LEG3_HUMAN	Galectin-3 OS=Homo sapiens GN=LGALS3 PE=1 SV=5	1	1	1	1.74156	1.93086	0.659601	*	*	*	*
P18206	VINC_HUMAN	Vinculin OS=Homo sapiens GN=VCL PE=1 SV=4	2	2	1	1.04931	1.2934	1.49729	0.000116	0.00116618	*	2.78e-05
P19338	NUCL_HUMAN	Nucleolin OS=Homo sapiens GN=NCL PE=1 SV=3	2	2	1	1.13103	1.12224	0.764061	0.00781646	0.0127803	*	0.016154
P19367-2	HXK1_HUMAN	Isoform 2 of Hexokinase-1 OS=Homo sapiens GN=HK1	2	2	1	0.713274	0.462288	0.337482	*	*	*	*
P20160	CAP7_HUMAN	Azurocidin OS=Homo sapiens GN=AZU1 PE=1 SV=3	1	1	1	1.06968	2.10939	3.05648	*	*	*	*
P20848	A1ATR_HUMAN	Putative alpha-1-antitrypsin-related protein OS=Homo sapiens GN=SERPINA2 PE=5 SV=1	2	2	1	0.859185	1.11163	3.95125	*	*	*	*
P22314	UBA1_HUMAN	Ubiquitin-like modifier-activating enzyme 1 OS=Homo sapiens GN=UBA1 PE=1 SV=3	2	2	1	1.51341	1.74511	0.928686	0	9.55e-06	*	6.88e-09
P23229-6	ITA6_HUMAN	Isoform Alpha-6X1X2A of Integrin alpha-6 OS=Homo sapiens GN=ITGA6	1	1	1	1.42096	0.989657	2.04136	0.00244874	0.0364854	*	2.19e-05
P23526	SAHH_HUMAN	Adenosylhomocysteinase OS=Homo sapiens GN=AHCY PE=1 SV=4	2	2	1	1.40108	1.13593	0.710986	0.137783	0.0497066	*	0.0237761
P23634-8	AT2B4_HUMAN	Isoform ZD of Plasma membrane calcium-transporting ATPase 4 OS=Homo sapiens GN=ATP2B4	2	2	1	0.544113	0.448413	0.661296	*	*	*	*
P24592	IBP6_HUMAN	Insulin-like growth factor-binding protein 6 OS=Homo sapiens GN=IGFBP6 PE=1 SV=1	1	1	1	0.409628	0.512938	0.478039	*	*	*	*
P25786	PSA1_HUMAN	Proteasome subunit alpha type-1 OS=Homo sapiens GN=PSMA1 PE=1 SV=1	1	1	1	1.90972	1.78927	3.41829	1.1e-09	0	*	2.66e-08
P26038	MOES_HUMAN	Moesin OS=Homo sapiens GN=MSN PE=1 SV=3	2	2	1	1.09314	1.10591	0.422233	0.00394739	0.0130079	*	0.000157
P26232-3	CTNA2_HUMAN	Isoform 3 of Catenin alpha-2 OS=Homo sapiens GN=CTNNA2	2	1	1	0.359752	0.276972	0.212663	*	*	*	*
P26639	SYTC_HUMAN	Threonyl-tRNA synthetase, cytoplasmic OS=Homo sapiens GN=TARS PE=1 SV=3	1	1	1	1.21325	1.11154	0.934207	0.00471521	0.00125588	*	0.000659
P27482	CALL3_HUMAN	Calmodulin-like protein 3 OS=Homo sapiens GN=CALML3 PE=1 SV=2	2	2	1	0.40164	0.413732	0.295041	1.62e-11	0	*	0
P27694	RFA1_HUMAN	Replication protein A 70 kDa DNA-binding subunit OS=Homo sapiens GN=RPA1 PE=1 SV=2	1	1	1	0.939589	0.802288	0.314975	*	*	*	*
P29034	S10A2_HUMAN	Protein S100-A2 OS=Homo sapiens GN=S100A2 PE=1 SV=3	2	2	1	1.3435	1.14255	0.751337	0.00991663	0.000469	*	9.46e-09
P30038	AL4A1_HUMAN	Delta-1-pyrroline-5-carboxylate dehydrogenase, mitochondrial OS=Homo sapiens GN=ALDH4A1 PE=1 SV=3	2	2	1	0.719017	0.623713	0.663023	*	*	*	*
P30041	PRDX6_HUMAN	Peroxiredoxin-6 OS=Homo sapiens GN=PRDX6 PE=1 SV=3	2	2	1	0.777156	0.920923	0.758215	0.00237629	0.0263321	*	6.93e-11
P30043	BLVRB_HUMAN	Flavin reductase OS=Homo sapiens GN=BLVRB PE=1 SV=3	2	2	1	0.954192	1.01641	0.698725	0.0900752	0.122549	*	0.000672
P30049	ATPD_HUMAN	ATP synthase subunit delta, mitochondrial OS=Homo sapiens GN=ATP5D PE=1 SV=2	2	2	1	0.315453	0.183492	0.154857	*	*	*	*
P30405	PPIF_HUMAN	Peptidyl-prolyl cis-trans isomerase F, mitochondrial OS=Homo sapiens GN=PPIF PE=1 SV=1	2	2	1	0.858692	0.521827	0.76554	6.74e-06	0.000312	*	0
P31153	METK2_HUMAN	S-adenosylmethionine synthase isoform type-2 OS=Homo sapiens GN=MAT2A PE=1 SV=1	2	2	1	1.25155	1.78475	2.32046	0.00188277	1.9e-12	*	4.05e-12
P31930	QCR1_HUMAN	Cytochrome b-c1 complex subunit 1, mitochondrial OS=Homo sapiens GN=UQCRC1 PE=1 SV=3	2	2	1	1.77627	1.70603	0.973263	0.00331505	0.00248619	*	0.0637421
P32942	ICAM3_HUMAN	Intercellular adhesion molecule 3 OS=Homo sapiens GN=ICAM3 PE=1 SV=2	1	1	1	1.97463	1.69809	2.76537	*	*	*	*
P34897	GLYM_HUMAN	Serine hydroxymethyltransferase, mitochondrial OS=Homo sapiens GN=SHMT2 PE=1 SV=3	1	1	1	1.24979	1.23281	2.24403	0.0464403	0.0470581	*	1.03e-07
P35221-2	CTNA1_HUMAN	Isoform 2 of Catenin alpha-1 OS=Homo sapiens GN=CTNNA1	1	1	1	0.566683	0.385815	0.200359	0.0861234	0.125867	*	1.19e-12
P35222	CTNB1_HUMAN	Catenin beta-1 OS=Homo sapiens GN=CTNNB1 PE=1 SV=1	2	2	1	0.387499	0.201897	0.180477	2.15e-05	3.66e-05	*	2.01e-06
P35606	COPB2_HUMAN	Coatomer subunit beta' OS=Homo sapiens GN=COPB2 PE=1 SV=2	1	1	1	0.784813	0.534766	0.552001	0.130289	0.175942	*	0.00596713
P35998	PRS7_HUMAN	26S protease regulatory subunit 7 OS=Homo sapiens GN=PSMC2 PE=1 SV=3	2	2	1	0.530595	0.29759	0.234504	0	0	*	0
P36578	RL4_HUMAN	60S ribosomal protein L4 OS=Homo sapiens GN=RPL4 PE=1 SV=5	2	2	1	0.858403	0.712511	0.512015	*	*	*	*
P37108	SRP14_HUMAN	Signal recognition particle 14 kDa protein OS=Homo sapiens GN=SRP14 PE=1 SV=2	1	1	1	1.45724	1.25385	2.27185	0.000384	0.00320146	*	2.58e-06
P38159	HNRPG_HUMAN	Heterogeneous nuclear ribonucleoprotein G OS=Homo sapiens GN=RBMX PE=1 SV=3	2	2	1	0.912915	0.832938	1.21816	0.00496006	8.27e-07	*	1.68e-08
P40939	ECHA_HUMAN	Trifunctional enzyme subunit alpha, mitochondrial OS=Homo sapiens GN=HADHA PE=1 SV=2	2	2	1	1.80983	1.55717	1.48271	*	*	*	*
P45880	VDAC2_HUMAN	Voltage-dependent anion-selective channel protein 2 OS=Homo sapiens GN=VDAC2 PE=1 SV=2	2	2	1	0.849976	1.01523	2.13699	*	*	*	*
P46778	RL21_HUMAN	60S ribosomal protein L21 OS=Homo sapiens GN=RPL21 PE=1 SV=2	2	2	1	1.44649	1.65376	1.94309	*	*	*	*
P46783	RS10_HUMAN	40S ribosomal protein S10 OS=Homo sapiens GN=RPS10 PE=1 SV=1	2	1	1	0.918559	1.16372	2.26894	0.102013	0.138716	*	0.00065
P48594	SPB4_HUMAN	Serpin B4 OS=Homo sapiens GN=SERPINB4 PE=1 SV=2	2	2	1	1.13917	1.35005	1.673	*	*	*	*
P48643	TCPE_HUMAN	T-complex protein 1 subunit epsilon OS=Homo sapiens GN=CCT5 PE=1 SV=1	2	2	1	1.0538	0.89048	0.737389	0.00482565	0.00746287	*	0.000294
P49321-2	NASP_HUMAN	Isoform 2 of Nuclear autoantigenic sperm protein OS=Homo sapiens GN=NASP	1	1	1	1.1816	1.21952	1.40312	0.041231	2.42e-06	*	2.45e-06
P49411	EFTU_HUMAN	Elongation factor Tu, mitochondrial OS=Homo sapiens GN=TUFM PE=1 SV=2	1	1	1	1.78328	1.38869	1.16004	*	*	*	*
P49419	AL7A1_HUMAN	Alpha-aminoadipic semialdehyde dehydrogenase OS=Homo sapiens GN=ALDH7A1 PE=1 SV=5	2	2	1	0.637001	0.461451	0.649223	*	*	*	*
P50914	RL14_HUMAN	60S ribosomal protein L14 OS=Homo sapiens GN=RPL14 PE=1 SV=4	1	1	1	0.406119	0.364459	0.819298	0.106443	0.12661	*	1.58e-05
P50991	TCPD_HUMAN	T-complex protein 1 subunit delta OS=Homo sapiens GN=CCT4 PE=1 SV=4	2	2	1	0.770432	0.880138	1.42226	0.00556932	0.00272358	*	0.000427
P51149	RAB7A_HUMAN	Ras-related protein Rab-7a OS=Homo sapiens GN=RAB7A PE=1 SV=1	1	1	1	0.824839	1.24483	0.481623	0.000489	0	*	0.0110698
P53992	SC24C_HUMAN	Protein transport protein Sec24C OS=Homo sapiens GN=SEC24C PE=1 SV=3	2	2	1	1.06115	1.05313	0.566672	*	*	*	*
P54136	SYRC_HUMAN	Arginyl-tRNA synthetase, cytoplasmic OS=Homo sapiens GN=RARS PE=1 SV=2	2	2	1	0.795613	0.411235	0.305552	6.18e-12	6.85e-13	*	0.000247
P54819-6	KAD2_HUMAN	Isoform 6 of Adenylate kinase 2, mitochondrial OS=Homo sapiens GN=AK2	2	2	1	1.54084	1.48935	1.76251	0.000365	0.00170913	*	0
P56385	ATP5I_HUMAN	ATP synthase subunit e, mitochondrial OS=Homo sapiens GN=ATP5I PE=1 SV=2	2	2	1	0.505964	0.416284	0.225573	*	*	*	*
P58107	EPIPL_HUMAN	Epiplakin OS=Homo sapiens GN=EPPK1 PE=1 SV=2	2	2	1	1.33774	0.97729	0.715672	0.0108756	0.000801	*	0
P62140	PP1B_HUMAN	Serine/threonine-protein phosphatase PP1-beta catalytic subunit OS=Homo sapiens GN=PPP1CB PE=1 SV=3	2	2	1	2.28529	2.48671	0.342034	*	*	*	*
P62266	RS23_HUMAN	40S ribosomal protein S23 OS=Homo sapiens GN=RPS23 PE=1 SV=3	2	2	1	2.06422	1.91829	1.78867	0.0977749	0.000163	*	1.23e-05
P62280	RS11_HUMAN	40S ribosomal protein S11 OS=Homo sapiens GN=RPS11 PE=1 SV=3	2	2	1	1.42295	1.49688	1.7574	0.0161519	0.00779726	*	0.0149506
P62701	RS4X_HUMAN	40S ribosomal protein S4, X isoform OS=Homo sapiens GN=RPS4X PE=1 SV=2	1	1	1	1.91142	1.64443	3.65492	0.0354534	0.0181405	*	0.00735726
P62820-3	RAB1A_HUMAN	Isoform 3 of Ras-related protein Rab-1A OS=Homo sapiens GN=RAB1A	1	1	1	1.30915	1.17977	0.946175	8.19e-06	0.00865182	*	0
P68431	H31_HUMAN	Histone H3.1 OS=Homo sapiens GN=HIST1H3A PE=1 SV=2	2	2	1	0.616777	0.861162	2.6811	8.94e-05	0	*	4.2e-09
P69892	HBG2_HUMAN	Hemoglobin subunit gamma-2 OS=Homo sapiens GN=HBG2 PE=1 SV=2	1	1	1	0.987446	1.34058	3.20173	0.0805511	0.105613	*	4.03e-05
P84098	RL19_HUMAN	60S ribosomal protein L19 OS=Homo sapiens GN=RPL19 PE=1 SV=1	2	2	1	0.87579	0.911068	0.844672	*	*	*	*
Q02818	NUCB1_HUMAN	Nucleobindin-1 OS=Homo sapiens GN=NUCB1 PE=1 SV=4	2	2	1	1.00005	0.949293	0.655048	0.000299	0.0253817	*	2.92e-09
Q03591	FHR1_HUMAN	Complement factor H-related protein 1 OS=Homo sapiens GN=CFHR1 PE=1 SV=2	2	2	1	1.4745	0.92623	0.628452	*	*	*	*
Q04323-2	UBXN1_HUMAN	Isoform 2 of UBX domain-containing protein 1 OS=Homo sapiens GN=UBXN1	1	1	1	1.14744	1.20275	3.65349	0.05158	0.0625582	*	1.11e-08
Q06323	PSME1_HUMAN	Proteasome activator complex subunit 1 OS=Homo sapiens GN=PSME1 PE=1 SV=1	1	1	1	0.686527	0.762445	3.05547	*	*	*	*
Q07157-2	ZO1_HUMAN	Isoform Short of Tight junction protein ZO-1 OS=Homo sapiens GN=TJP1	1	1	1	0.341573	0.331473	0.234913	*	*	*	*
Q12904	AIMP1_HUMAN	Aminoacyl tRNA synthase complex-interacting multifunctional protein 1 OS=Homo sapiens GN=AIMP1 PE=1 SV=2	2	2	1	0.64312	0.435245	1.49685	0.0654429	0.00746458	*	1.82e-06
Q12906-4	ILF3_HUMAN	Isoform 4 of Interleukin enhancer-binding factor 3 OS=Homo sapiens GN=ILF3	2	2	1	2.07211	2.12655	1.28232	*	*	*	*
Q13177	PAK2_HUMAN	Serine/threonine-protein kinase PAK 2 OS=Homo sapiens GN=PAK2 PE=1 SV=3	2	2	1	1.10135	0.812956	0.764654	0.00532856	0.0369754	*	0.0100576
Q13813-2	SPTA2_HUMAN	Isoform 2 of Spectrin alpha chain, brain OS=Homo sapiens GN=SPTAN1	2	2	1	1.84478	1.75411	1.45518	0.0283924	0.00354492	*	1.36e-08
Q14210	LY6D_HUMAN	Lymphocyte antigen 6D OS=Homo sapiens GN=LY6D PE=1 SV=1	2	2	1	0.452734	0.480362	0.594642	0.023281	0.0400051	*	1.86e-07
Q14525	KT33B_HUMAN	Keratin, type I cuticular Ha3-II OS=Homo sapiens GN=KRT33B PE=1 SV=3	2	2	1	0.698265	0.228191	0.132021	*	*	*	*
Q14669	TRIPC_HUMAN	Probable E3 ubiquitin-protein ligase TRIP12 OS=Homo sapiens GN=TRIP12 PE=1 SV=1	1	1	1	1.02785	0.851782	0.379756	*	*	*	*
Q14CN2	CLCA4_HUMAN	Calcium-activated chloride channel regulator 4 OS=Homo sapiens GN=CLCA4 PE=1 SV=2	2	2	1	0.758254	0.97292	0.5417	0.00818847	0.0429017	*	7.91e-06
Q15185	TEBP_HUMAN	Prostaglandin E synthase 3 OS=Homo sapiens GN=PTGES3 PE=1 SV=1	1	1	1	1.09315	2.00652	3.20627	0.00182542	0.00132773	*	0.000177
Q15435	PP1R7_HUMAN	Protein phosphatase 1 regulatory subunit 7 OS=Homo sapiens GN=PPP1R7 PE=1 SV=1	1	1	1	0.3753	0.6451	1.17712	*	*	*	*
Q1KMD3	HNRL2_HUMAN	Heterogeneous nuclear ribonucleoprotein U-like protein 2 OS=Homo sapiens GN=HNRNPUL2 PE=1 SV=1	1	1	1	0.816059	0.890265	3.315	*	*	*	*
Q5JNZ5	RS26L_HUMAN	Putative 40S ribosomal protein S26-like 1 OS=Homo sapiens GN=RPS26P11 PE=5 SV=1	1	1	1	0.868182	1.39296	1.3368	*	*	*	*
Q5T5P2-3	SKT_HUMAN	Isoform 3 of Sickle tail protein homolog OS=Homo sapiens GN=SKT	2	2	1	0.346465	0.260654	0.131629	1.74e-05	1.21e-08	*	0
Q5VU13	VSIG8_HUMAN	V-set and immunoglobulin domain-containing protein 8 OS=Homo sapiens GN=VSIG8 PE=1 SV=1	1	1	1	1.74901	0.887456	0.356169	0	0.0138132	*	1.33e-06
Q6XPR3	RPTN_HUMAN	Repetin OS=Homo sapiens GN=RPTN PE=1 SV=1	2	2	1	0.740293	0.140083	0.045298	0.0129143	0.000435	*	0
Q6XQN6-3	PNCB_HUMAN	Isoform 3 of Nicotinate phosphoribosyltransferase OS=Homo sapiens GN=NAPRT1	2	2	1	1.37405	1.5412	2.94619	*	*	*	*
Q6YN16-2	HSDL2_HUMAN	Isoform 2 of Hydroxysteroid dehydrogenase-like protein 2 OS=Homo sapiens GN=HSDL2	2	2	1	1.58752	1.02309	0.658959	*	*	*	*
Q6ZN66-2	GBP6_HUMAN	Isoform 2 of Guanylate-binding protein 6 OS=Homo sapiens GN=GBP6	2	2	1	0.270935	0.172404	0.131779	0.0815366	0.073387	*	8.38e-05
Q7Z2W4	ZCCHV_HUMAN	Zinc finger CCCH-type antiviral protein 1 OS=Homo sapiens GN=ZC3HAV1 PE=1 SV=3	2	2	1	0.839705	0.739018	1.24939	0.00577754	0.0857562	*	0
Q7Z417	NUFP2_HUMAN	Nuclear fragile X mental retardation-interacting protein 2 OS=Homo sapiens GN=NUFIP2 PE=1 SV=1	2	2	1	2.19918	2.07233	2.89763	*	*	*	*
Q7Z794	K2C1B_HUMAN	Keratin, type II cytoskeletal 1b OS=Homo sapiens GN=KRT77 PE=1 SV=3	2	2	1	1.00806	0.751533	0.458803	*	*	*	*
Q86SG5	S1A7A_HUMAN	Protein S100-A7A OS=Homo sapiens GN=S100A7A PE=2 SV=3	2	2	1	1.10112	2.03571	0.866102	4.56e-06	0.00227015	*	1.52e-14
Q8IYI6	EXOC8_HUMAN	Exocyst complex component 8 OS=Homo sapiens GN=EXOC8 PE=1 SV=2	2	2	1	1.14572	0.994525	0.42636	0.0157026	0.0187497	*	0.014129
Q8IZP2	ST134_HUMAN	Putative protein FAM10A4 OS=Homo sapiens GN=ST13P4 PE=5 SV=1	1	1	1	0.635371	1.11162	5.77268	3.44e-08	1.63e-06	*	1.8e-07
Q8N1F7	NUP93_HUMAN	Nuclear pore complex protein Nup93 OS=Homo sapiens GN=NUP93 PE=1 SV=2	1	1	1	1.44355	1.46827	2.40248	0.432849	0.352476	*	0.112243
Q8N1G4	LRC47_HUMAN	Leucine-rich repeat-containing protein 47 OS=Homo sapiens GN=LRRC47 PE=1 SV=1	2	2	1	1.27601	1.18756	1.54524	0.0051377	2.03e-11	*	1.04e-06
Q8N4F0	BPIL1_HUMAN	Bactericidal/permeability-increasing protein-like 1 OS=Homo sapiens GN=BPIL1 PE=1 SV=2	2	2	1	1.51908	1.36637	2.02054	*	*	*	*
Q8TAX7	MUC7_HUMAN	Mucin-7 OS=Homo sapiens GN=MUC7 PE=1 SV=2	1	1	1	1.9201	2.64014	4.37415	0.000211	9.02e-06	*	1.11e-15
Q8TCS8	PNPT1_HUMAN	Polyribonucleotide nucleotidyltransferase 1, mitochondrial OS=Homo sapiens GN=PNPT1 PE=1 SV=2	2	2	1	1.4052	1.36948	1.62302	*	*	*	*
Q8TDL5	LPLC1_HUMAN	Long palate, lung and nasal epithelium carcinoma-associated protein 1 OS=Homo sapiens GN=LPLUNC1 PE=2 SV=1	2	2	1	1.38357	1.14227	2.33678	*	*	*	*
Q8TE68-2	ES8L1_HUMAN	Isoform 2 of Epidermal growth factor receptor kinase substrate 8-like protein 1 OS=Homo sapiens GN=EPS8L1	1	1	1	0.401231	0.43703	0.784565	0.00160662	0.00825287	*	0
Q8WUF5	IASPP_HUMAN	RelA-associated inhibitor OS=Homo sapiens GN=PPP1R13L PE=1 SV=4	2	2	1	1.21434	1.13404	1.19828	6.32e-06	0.0104703	*	0
Q8WUM4	PDC6I_HUMAN	Programmed cell death 6-interacting protein OS=Homo sapiens GN=PDCD6IP PE=1 SV=1	2	2	1	0.730029	0.633929	0.803065	*	*	*	*
Q8WVV4-1	POF1B_HUMAN	Isoform 1 of Protein POF1B OS=Homo sapiens GN=POF1B	2	1	1	0.573998	0.32681	0.101574	*	*	*	*
Q8WX93-4	PALLD_HUMAN	Isoform 4 of Palladin OS=Homo sapiens GN=PALLD	1	1	1	1.35688	1.23427	1.65597	0.0353348	0.0304216	*	0.00492058
Q92499	DDX1_HUMAN	ATP-dependent RNA helicase DDX1 OS=Homo sapiens GN=DDX1 PE=1 SV=2	1	1	1	1.60735	1.71423	0.347143	0.0481743	0.0455799	*	0.0196392
Q92526	TCPW_HUMAN	T-complex protein 1 subunit zeta-2 OS=Homo sapiens GN=CCT6B PE=1 SV=5	2	2	1	1.5401	1.79668	1.71956	*	*	*	*
Q96AE4-2	FUBP1_HUMAN	Isoform 2 of Far upstream element-binding protein 1 OS=Homo sapiens GN=FUBP1	2	2	1	1.46834	1.4548	2.28193	0.0902346	0.000161	*	0.0032579
Q96CF2	CHM4C_HUMAN	Charged multivesicular body protein 4c OS=Homo sapiens GN=CHMP4C PE=1 SV=1	2	2	1	0.789713	0.684027	0.82678	0.0909471	0.0724096	*	0.000183
Q96DU7	IP3KC_HUMAN	Inositol-trisphosphate 3-kinase C OS=Homo sapiens GN=ITPKC PE=1 SV=1	2	2	1	0.647725	0.640164	0.429515	0.0398682	0.0424294	*	0.000161
Q99536	VAT1_HUMAN	Synaptic vesicle membrane protein VAT-1 homolog OS=Homo sapiens GN=VAT1 PE=1 SV=2	2	2	1	1.04524	1.00251	1.96295	*	*	*	*
Q99614	TTC1_HUMAN	Tetratricopeptide repeat protein 1 OS=Homo sapiens GN=TTC1 PE=1 SV=1	1	1	1	1.08951	1.55431	2.59598	0.000694	0.000769	*	1.6e-08
Q99623	PHB2_HUMAN	Prohibitin-2 OS=Homo sapiens GN=PHB2 PE=1 SV=2	1	1	1	0.804289	0.891735	1.13823	0.140556	0.0364195	*	0.00214104
Q9BS26	ERP44_HUMAN	Endoplasmic reticulum resident protein 44 OS=Homo sapiens GN=ERP44 PE=1 SV=1	2	2	1	1.39308	2.19137	4.23207	0.481409	0.311227	*	0.0101144
Q9BW04-2	SARG_HUMAN	Isoform 2 of Specifically androgen-regulated gene protein OS=Homo sapiens GN=SARG	2	2	1	0.70906	0.364881	0.137489	0.015862	0.00376497	*	0.0141528
Q9H1E3	NUCKS_HUMAN	Nuclear ubiquitous casein and cyclin-dependent kinases substrate OS=Homo sapiens GN=NUCKS1 PE=1 SV=1	1	1	1	0.771629	0.702033	1.55991	0.0974825	0.0782662	*	0.0774224
Q9H2G2	SLK_HUMAN	STE20-like serine/threonine-protein kinase OS=Homo sapiens GN=SLK PE=1 SV=1	2	2	1	1.39942	0.724799	0.534673	0.0703012	0.0575058	*	0.000431
Q9H361	PABP3_HUMAN	Polyadenylate-binding protein 3 OS=Homo sapiens GN=PABPC3 PE=1 SV=2	2	2	1	1.16672	1.02857	0.760805	*	*	*	*
Q9HD42	CHM1A_HUMAN	Charged multivesicular body protein 1a OS=Homo sapiens GN=CHMP1A PE=1 SV=1	1	1	1	0.539741	0.713099	1.70407	0	0	*	0
Q9NQP4	PFD4_HUMAN	Prefoldin subunit 4 OS=Homo sapiens GN=PFDN4 PE=1 SV=1	1	1	1	0.657059	0.86156	0.977508	*	*	*	*
Q9NT62-2	ATG3_HUMAN	Isoform 2 of Ubiquitin-like-conjugating enzyme ATG3 OS=Homo sapiens GN=ATG3	1	1	1	0.309782	0.167982	0.0686046	0.00173453	0.0337581	*	3.63e-06
Q9NX40	OCAD1_HUMAN	OCIA domain-containing protein 1 OS=Homo sapiens GN=OCIAD1 PE=1 SV=1	1	1	1	1.3371	1.38564	0.864617	8.87e-09	9.66e-14	*	5.75e-10
Q9NYL9	TMOD3_HUMAN	Tropomodulin-3 OS=Homo sapiens GN=TMOD3 PE=1 SV=1	2	2	1	0.76233	0.629337	0.425884	3.91e-06	0.00106757	*	1.79e-05
Q9NZH8-2	IL1F9_HUMAN	Isoform 2 of Interleukin-1 family member 9 OS=Homo sapiens GN=IL1F9	2	2	1	0.333964	0.321176	0.54294	0.0189467	0.0072715	*	0.0929392
Q9NZM1-2	MYOF_HUMAN	Isoform 2 of Myoferlin OS=Homo sapiens GN=MYOF	2	2	1	1.06848	0.98657	0.689431	*	*	*	*
Q9UHA7	IL1F6_HUMAN	Interleukin-1 family member 6 OS=Homo sapiens GN=IL1F6 PE=1 SV=1	2	2	1	0.253532	0.1181	0.0318263	0.0806065	0.145554	*	0.00160205
Q9UHB6-2	LIMA1_HUMAN	Isoform Alpha of LIM domain and actin-binding protein 1 OS=Homo sapiens GN=LIMA1	1	1	1	1.05067	3.42854	3.79873	9.26e-09	1.74e-06	*	0
Q9UHV9	PFD2_HUMAN	Prefoldin subunit 2 OS=Homo sapiens GN=PFDN2 PE=1 SV=1	2	2	1	1.02568	0.979442	2.0567	0.00217468	0.00105827	*	7.29e-07
Q9UK76-2	HN1_HUMAN	Isoform 2 of Hematological and neurological expressed 1 protein OS=Homo sapiens GN=HN1	2	2	1	0.764489	0.705161	0.556872	0.000107	2.04e-11	*	1.22e-11
Q9Y265	RUVB1_HUMAN	RuvB-like 1 OS=Homo sapiens GN=RUVBL1 PE=1 SV=1	2	2	1	0.502898	0.288641	0.659049	*	*	*	*
Q9Y3U8	RL36_HUMAN	60S ribosomal protein L36 OS=Homo sapiens GN=RPL36 PE=1 SV=3	2	2	1	1.48303	1.64159	1.51733	*	*	*	*
Q9Y5M8	SRPRB_HUMAN	Signal recognition particle receptor subunit beta OS=Homo sapiens GN=SRPRB PE=1 SV=3	2	2	1	0.695764	0.808911	0.577763	0.152659	0.132927	*	0.00933573
A4D2P2	A4D2P2_HUMAN	Ras-related C3 botulinum toxin substrate 1 (Rho family, small GTP binding protein Rac1) OS=Homo sapiens GN=RAC1 PE=3 SV=1	1	1	1	1.18711	3.82127	1.58645	*	*	*	*
A6NKB8	A6NKB8_HUMAN	Uncharacterized protein OS=Homo sapiens GN=RNPEP PE=4 SV=1	1	1	1	0.223148	0.243569	0.161063	0.127024	0.23655	*	0.00513028
A6PVI2	A6PVI2_HUMAN	Plasminogen (Fragment) OS=Homo sapiens GN=PLG PE=4 SV=1	2	2	1	0.588356	0.687261	1.37601	0.663826	0.404672	*	0.0064613
A7MAP1	A7MAP1_HUMAN	Coronin-1C_i3 protein OS=Homo sapiens GN=CORO1C PE=2 SV=1	2	2	1	2.11355	2.17647	3.60819	*	*	*	*
A8MQ60	A8MQ60_HUMAN	Uncharacterized protein OS=Homo sapiens GN=ATP6V1C1 PE=4 SV=1	2	2	1	0.635113	0.706608	0.438724	4.8e-08	6.16e-06	*	5.44e-15
A8MSM1	A8MSM1_HUMAN	Uncharacterized protein OS=Homo sapiens GN=CAPN1 PE=4 SV=2	2	2	1	0.515171	0.585243	0.99248	0.0926682	0.0475019	*	8.6e-08
A8MUN2	A8MUN2_HUMAN	Uncharacterized protein OS=Homo sapiens GN=APOB PE=4 SV=2	2	2	1	1.43468	1.2394	1.73959	*	*	*	*
A8MVZ9	A8MVZ9_HUMAN	Fructose-bisphosphate aldolase OS=Homo sapiens GN=ALDOC PE=3 SV=1	2	2	1	1.84983	1.72209	0.441391	7.27e-06	0.000118	*	1.18e-08
A8MXA8	A8MXA8_HUMAN	Uncharacterized protein OS=Homo sapiens GN=RPL23A PE=3 SV=1	2	2	1	1.64583	1.25515	0.459448	*	*	*	*
A8MYE6	A8MYE6_HUMAN	Integrin beta OS=Homo sapiens GN=ITGB2 PE=3 SV=1	2	2	1	1.75609	1.50925	1.62464	*	*	*	*
B2R6S5	B2R6S5_HUMAN	Cytidylate kinase, isoform CRA_a OS=Homo sapiens GN=CMPK PE=2 SV=1	2	2	1	0.901681	0.866816	1.09577	*	*	*	*
B2REA7	B2REA7_HUMAN	Ribosomal protein L36a OS=Homo sapiens GN=RPL36A PE=3 SV=1	2	2	1	1.12868	1.14302	1.04457	*	*	*	*
B3KNJ1	B3KNJ1_HUMAN	Basic transcription factor 3-like 4, isoform CRA_c OS=Homo sapiens GN=BTF3L4 PE=4 SV=1	1	1	1	1.23674	1.56057	1.74098	*	*	*	*
B3KRY5	B3KRY5_HUMAN	Uncharacterized protein OS=Homo sapiens GN=PTRF PE=2 SV=1	2	2	1	2.27153	2.25407	1.01594	0.00491209	0.00141332	*	0.000548
B3KTC7	B3KTC7_HUMAN	cDNA FLJ38069 fis, clone CTONG2015434, highly similar to DOUBLE-STRAND BREAK REPAIR PROTEIN MRE11A OS=Homo sapiens PE=2 SV=1	1	1	1	1.94235	0.92241	0.287777	0.277987	0.27817	*	0.0894222
B4DI70	B4DI70_HUMAN	Uncharacterized protein OS=Homo sapiens GN=LGALS3BP PE=2 SV=1	1	1	1	1.03585	1.44833	1.71642	*	*	*	*
B4DLL8	B4DLL8_HUMAN	Uncharacterized protein OS=Homo sapiens GN=GPNMB PE=2 SV=1	2	2	1	3.50427	2.39499	0.475158	0	0	*	9.43e-12
B4DP54	B4DP54_HUMAN	cDNA FLJ52712, highly similar to Tubulin beta-6 chain OS=Homo sapiens PE=2 SV=1	2	2	1	0.452896	0.482009	0.926636	*	*	*	*
B4DQ53	B4DQ53_HUMAN	cDNA FLJ51275 OS=Homo sapiens PE=2 SV=1	2	2	1	0.818368	0.79797	0.784019	*	*	*	*
B4DS27	B4DS27_HUMAN	cDNA FLJ51288, highly similar to Kinesin heavy chain OS=Homo sapiens PE=2 SV=1	2	2	1	1.32768	1.39572	2.50416	0.00200227	0.00801296	*	2.62e-06
B4DUU6	B4DUU6_HUMAN	Pyruvate kinase OS=Homo sapiens PE=2 SV=1	2	2	1	0.557256	0.552435	0.452415	0.00476289	0.000715	*	0.0127743
B5MCP9	B5MCP9_HUMAN	Uncharacterized protein OS=Homo sapiens GN=RPS7 PE=4 SV=1	1	1	1	0.708897	0.497519	0.534415	0.00025	0.00328393	*	0.0098037
B5MD38	B5MD38_HUMAN	Uncharacterized protein OS=Homo sapiens GN=HADHB PE=3 SV=1	1	1	1	1.24876	0.788047	0.296846	*	*	*	*
B5MDY0	B5MDY0_HUMAN	Uncharacterized protein OS=Homo sapiens GN=KIAA1522 PE=4 SV=1	1	1	1	1.43659	1.50431	0.609908	0.000451	0.00529103	*	0
B7Z268	B7Z268_HUMAN	Single-stranded DNA binding protein 1, isoform CRA_c OS=Homo sapiens GN=SSBP1 PE=2 SV=1	2	2	1	1.61095	1.41245	0.818499	*	*	*	*
B7Z5W1	B7Z5W1_HUMAN	Uncharacterized protein OS=Homo sapiens GN=F11R PE=2 SV=1	1	1	1	0.596899	0.643217	0.1873	0.000473	0.0385257	*	0.000181
B7Z5W8	B7Z5W8_HUMAN	Uncharacterized protein OS=Homo sapiens GN=DLST PE=2 SV=1	1	1	1	1.30644	1.21391	2.05668	0.00012	0	*	0.000175
C9J0S5	C9J0S5_HUMAN	Uncharacterized protein OS=Homo sapiens GN=LTF PE=4 SV=1	2	2	1	0.988991	1.04149	2.6874	0.000645	9.84e-06	*	6.34e-13
C9J6W7	C9J6W7_HUMAN	Uncharacterized protein OS=Homo sapiens GN=CKMT1B PE=4 SV=1	2	2	1	0.883723	1.84784	0.870591	0.378792	0.386871	*	0.166659
C9J8J0	C9J8J0_HUMAN	Uncharacterized protein OS=Homo sapiens GN=SSBP1 PE=4 SV=1	1	1	1	0.554446	0.307939	0.445528	0.00555585	0.0420546	*	1.49e-05
C9JH19	C9JH19_HUMAN	Uncharacterized protein OS=Homo sapiens GN=CTSD PE=3 SV=1	2	2	1	1.99364	2.19249	1.24907	*	*	*	*
C9JI87	C9JI87_HUMAN	Uncharacterized protein OS=Homo sapiens GN=VDAC1 PE=4 SV=1	2	2	1	1.10078	1.05282	1.87061	0.461819	0.1555	*	0.00177304
C9JJ59	C9JJ59_HUMAN	Uncharacterized protein OS=Homo sapiens GN=ARPC4 PE=4 SV=1	2	2	1	0.355238	0.396828	0.956244	0.0247602	1.02e-09	*	7.71e-09
C9JM19	C9JM19_HUMAN	Ribosomal protein S9, isoform CRA_e OS=Homo sapiens GN=RPS9 PE=3 SV=1	1	1	1	1.75251	1.76126	0.924001	0.0155364	0.0312745	*	0.000764
C9JT19	C9JT19_HUMAN	Uncharacterized protein OS=Homo sapiens GN=KRT25 PE=4 SV=1	1	1	1	1.14073	1.36546	1.37044	*	*	*	*
C9JXG8	C9JXG8_HUMAN	Uncharacterized protein OS=Homo sapiens GN=RANBP1 PE=4 SV=2	2	2	1	1.08915	1.30964	3.52514	*	*	*	*
C9JZW3	C9JZW3_HUMAN	Uncharacterized protein OS=Homo sapiens GN=EEF1B2 PE=4 SV=1	2	2	1	1.42262	1.72775	2.17647	*	*	*	*
D6RAT0	D6RAT0_HUMAN	Uncharacterized protein OS=Homo sapiens GN=RPS3A PE=3 SV=1	2	2	1	1.76541	1.68731	0.457858	0.0614593	0.101122	*	0.000211
D6RBE9	D6RBE9_HUMAN	Uncharacterized protein OS=Homo sapiens GN=ANXA5 PE=3 SV=1	2	2	1	3.1533	2.93648	0.851154	0.0400379	0.0139245	*	3.26e-07
D6RD66	D6RD66_HUMAN	Uncharacterized protein OS=Homo sapiens GN=WDR1 PE=4 SV=1	1	1	1	2.09188	2.57932	2.9344	*	*	*	*
E5RGU8	E5RGU8_HUMAN	Uncharacterized protein OS=Homo sapiens GN=CA1 PE=4 SV=1	1	1	1	1.09215	1.00314	1.27765	*	*	*	*
E5RH77	E5RH77_HUMAN	Uncharacterized protein OS=Homo sapiens GN=RPS14 PE=4 SV=1	2	2	1	2.00083	2.091	0.878675	0.0596484	0.000756	*	3.74e-09
E5RI09	E5RI09_HUMAN	Uncharacterized protein OS=Homo sapiens GN=ENO3 PE=4 SV=1	2	2	1	0.920806	1.39689	2.73535	0.0047347	0.000827	*	8.8e-05
E5RIZ6	E5RIZ6_HUMAN	Uncharacterized protein OS=Homo sapiens GN=G3BP1 PE=4 SV=1	2	2	1	1.48187	1.4763	0.624423	*	*	*	*
E7EQ04	E7EQ04_HUMAN	Uncharacterized protein OS=Homo sapiens GN=CYFIP1 PE=4 SV=1	2	2	1	0.581903	0.360862	0.39687	*	*	*	*
E7EQL7	E7EQL7_HUMAN	Uncharacterized protein OS=Homo sapiens GN=HSPA1A PE=4 SV=1	2	2	1	1.01391	2.91501	1.26297	*	*	*	*
E7EQV9	E7EQV9_HUMAN	Ribosomal protein L15 OS=Homo sapiens GN=RPL15 PE=3 SV=1	2	2	1	0.576936	0.50274	0.852105	0	0	*	8.44e-15
E7ETH0	E7ETH0_HUMAN	Uncharacterized protein OS=Homo sapiens GN=CFI PE=3 SV=1	2	2	1	0.968071	1.26068	2.12929	*	*	*	*
E7ETU3	E7ETU3_HUMAN	Uncharacterized protein OS=Homo sapiens GN=CDC42 PE=3 SV=1	2	1	1	0.805161	0.733536	1.85647	0.00546072	0.00878593	*	0.00369141
E7EUF3	E7EUF3_HUMAN	Uncharacterized protein OS=Homo sapiens GN=PPP2R1B PE=4 SV=1	2	2	1	2.70798	2.33278	1.13034	0.000158	0.0055664	*	0
E7EUY0	E7EUY0_HUMAN	Uncharacterized protein OS=Homo sapiens GN=PRKDC PE=4 SV=1	1	1	1	0.844302	0.86275	0.601068	*	*	*	*
E9PBT8	E9PBT8_HUMAN	Uncharacterized protein OS=Homo sapiens GN=SUMF2 PE=4 SV=1	2	2	1	1.39712	0.920876	0.420753	0.00482022	0.0256365	*	3.09e-07
E9PBW9	E9PBW9_HUMAN	Uncharacterized protein OS=Homo sapiens GN=AP1B1 PE=4 SV=1	1	1	1	0.633803	0.407401	0.947745	*	*	*	*
E9PDR7	E9PDR7_HUMAN	Uncharacterized protein OS=Homo sapiens GN=CNBP PE=4 SV=1	2	2	1	0.604458	0.499158	0.526197	0.0557818	0.0190231	*	0.000952
E9PGE1	E9PGE1_HUMAN	Uncharacterized protein OS=Homo sapiens GN=DCTN1 PE=4 SV=1	1	1	1	2.18844	2.04394	1.47652	*	*	*	*
E9PGK1	E9PGK1_HUMAN	Uncharacterized protein OS=Homo sapiens GN=ANXA6 PE=3 SV=1	1	1	1	2.48187	2.60742	0.316772	0.0030454	0.00569961	*	0.031807
E9PHL5	E9PHL5_HUMAN	Uncharacterized protein OS=Homo sapiens GN=MVP PE=4 SV=2	2	2	1	0.915943	1.40624	0.763415	0.0206884	0.0540986	*	0.00120986
E9PIM9	E9PIM9_HUMAN	Uncharacterized protein OS=Homo sapiens GN=RNH1 PE=4 SV=1	2	2	1	0.362704	0.348164	0.204735	5.64e-06	4.25e-06	*	3.6e-07
E9PJ94	E9PJ94_HUMAN	Uncharacterized protein OS=Homo sapiens GN=TRIM29 PE=4 SV=1	2	2	1	0.929625	1.12574	1.6293	0.75646	0.283724	*	0.0288138
E9PKC4	E9PKC4_HUMAN	Uncharacterized protein OS=Homo sapiens GN=PKP3 PE=4 SV=1	2	1	1	0.388637	0.292327	0.0812105	0.236008	0.141441	*	0.000349
E9PKH2	E9PKH2_HUMAN	Uncharacterized protein OS=Homo sapiens GN=SERPINH1 PE=3 SV=1	2	2	1	2.77572	3.14862	0.426993	0.0650837	0.374078	*	0.00243656
E9PMD8	E9PMD8_HUMAN	Uncharacterized protein OS=Homo sapiens GN=PSMC3 PE=4 SV=1	2	2	1	2.14469	1.83168	1.81997	*	*	*	*
E9PMM9	E9PMM9_HUMAN	Uncharacterized protein OS=Homo sapiens GN=RPS2 PE=3 SV=1	1	1	1	0.8986	0.846625	1.6113	*	*	*	*
E9PMS6	E9PMS6_HUMAN	Uncharacterized protein OS=Homo sapiens GN=LMO7 PE=4 SV=1	1	1	1	1.63256	1.72028	2.39338	0.0781611	0.0770869	*	8.67e-07
E9PNK6	E9PNK6_HUMAN	Uncharacterized protein OS=Homo sapiens GN=TPD52L1 PE=4 SV=1	2	2	1	1.51174	1.56926	2.04653	0.0230771	0.0107249	*	6.45e-08
E9PR17	E9PR17_HUMAN	Uncharacterized protein OS=Homo sapiens GN=CD59 PE=4 SV=1	2	2	1	0.761671	0.732743	0.725751	*	*	*	*
E9PR30	E9PR30_HUMAN	Uncharacterized protein OS=Homo sapiens GN=FAU PE=4 SV=1	2	2	1	0.994573	1.14479	2.15757	*	*	*	*
F2Z3A5	F2Z3A5_HUMAN	Uncharacterized protein OS=Homo sapiens GN=RPL3 PE=4 SV=1	1	1	1	0.502369	0.368472	0.418357	0.269505	0.140775	*	4.76e-06
F5GWR2	F5GWR2_HUMAN	Uncharacterized protein OS=Homo sapiens GN=HSPD1 PE=4 SV=1	2	2	1	1.85264	1.41906	0.976366	0.00243112	0.000124	*	1.11e-16
F5GYQ4	F5GYQ4_HUMAN	Uncharacterized protein OS=Homo sapiens GN=GLUD1 PE=4 SV=1	2	2	1	1.41776	1.27492	1.31288	0.106193	0.0162795	*	0.0105648
F5GZL0	F5GZL0_HUMAN	Uncharacterized protein OS=Homo sapiens GN=EPS8L1 PE=4 SV=1	2	2	1	1.26846	0.624206	0.123876	*	*	*	*
F5H022	F5H022_HUMAN	Uncharacterized protein OS=Homo sapiens GN=H1F0 PE=4 SV=1	2	2	1	0.970908	0.994774	2.22253	0.010363	0.00697848	*	1.11e-16
F5H0D4	F5H0D4_HUMAN	Uncharacterized protein OS=Homo sapiens GN=FASN PE=4 SV=1	2	2	1	0.922884	1.19937	2.51278	*	*	*	*
F5H1T5	F5H1T5_HUMAN	Uncharacterized protein OS=Homo sapiens GN=CLIP1 PE=4 SV=1	1	1	1	0.878879	0.793841	1.16217	0.00723224	0.0336831	*	1.95e-05
F5H2F4	F5H2F4_HUMAN	Uncharacterized protein OS=Homo sapiens GN=MTHFD1 PE=4 SV=1	2	2	1	1.38299	1.41337	0.710118	0.106851	0.09257	*	9.97e-08
F5H3A1	F5H3A1_HUMAN	Uncharacterized protein OS=Homo sapiens GN=ATP1A1 PE=4 SV=1	1	1	1	1.11362	1.55017	2.18334	0.227489	0.174433	*	0.016843
F5H3J5	F5H3J5_HUMAN	Uncharacterized protein OS=Homo sapiens GN=S100A4 PE=4 SV=1	1	1	1	2.25241	1.79421	1.24618	0.0597893	0.0922107	*	0.0236866
F5H3P5	F5H3P5_HUMAN	Uncharacterized protein OS=Homo sapiens GN=ACTR3 PE=4 SV=1	2	2	1	0.668141	0.624713	0.448842	3.65e-09	0.00119447	*	0.000141
F5H5H8	F5H5H8_HUMAN	Uncharacterized protein OS=Homo sapiens GN=VCL PE=4 SV=1	2	2	1	2.40983	2.30516	2.07965	5.15e-05	0.0333935	*	0.00139492
F5H7E1	F5H7E1_HUMAN	Uncharacterized protein OS=Homo sapiens GN=ITIH1 PE=4 SV=1	2	2	1	1.23179	1.27798	1.64718	0.067204	0.152078	*	4.97e-05
F5H7N3	F5H7N3_HUMAN	Uncharacterized protein OS=Homo sapiens GN=AIM1 PE=4 SV=1	2	2	1	0.896948	0.70159	0.303744	0.0120845	0.00526101	*	0.00062
F5H801	F5H801_HUMAN	Uncharacterized protein OS=Homo sapiens GN=OGDH PE=4 SV=1	2	2	1	0.478755	0.404096	0.292531	0.233015	0.162152	*	0.0142388
Q5JR95	Q5JR95_HUMAN	Ribosomal protein S8 OS=Homo sapiens GN=RPS8 PE=4 SV=1	2	2	1	1.04156	1.05832	0.504002	*	*	*	*
Q5JRR6	Q5JRR6_HUMAN	Ubiquitin-like modifier activating enzyme 1 OS=Homo sapiens GN=UBA1 PE=2 SV=1	1	1	1	2.76597	2.28391	0.619588	0.0295347	0.00338209	*	5.86e-08
Q5SRP4	Q5SRP4_HUMAN	Apolipoprotein M OS=Homo sapiens GN=APOM PE=4 SV=1	1	1	1	3.17548	1.70072	0.345105	0.138985	0.194854	*	0.00206006
Q5SX87	Q5SX87_HUMAN	GDP dissociation inhibitor 2 (Fragment) OS=Homo sapiens GN=GDI2 PE=2 SV=1	1	1	1	0.667247	0.261468	0.163	0.00980742	0.00440459	*	0.00103644
Q5T5C7	Q5T5C7_HUMAN	Seryl-tRNA synthetase OS=Homo sapiens GN=SARS PE=2 SV=1	1	1	1	1.58217	1.30486	0.689278	0.00199598	0.000262	*	8.38e-09
Q5T987	Q5T987_HUMAN	Inter-alpha (Globulin) inhibitor H2 (Fragment) OS=Homo sapiens GN=ITIH2 PE=2 SV=1	1	1	1	1.08039	7.72994	2.41028	0.0500425	0.0674461	*	0.00135985
Q6ZW98	Q6ZW98_HUMAN	cDNA FLJ41407 fis, clone BRHIP2000819, moderately similar to Human actin binding protein p57 OS=Homo sapiens PE=2 SV=1	2	2	1	1.94112	1.7814	2.60774	0.0345138	0.00253765	*	9.73e-09
				median	1	1	1	1	0.0603824	0.0580474	0.163126	0.0198149
				stdev		0.603988	0.791394	0.86655	0.120894	0.115997	0.261228	0.0862169
													114=OPML control
													115=OPML
													116=OSCC
													117=healthy control

## Sheet: iTRAQ experiment 2
iTRAQ experiment 2						Legend:
						114 = healthy normal control
						115 = OSCC matched control
						116 = OPML tissue
						117 = OSCC tissue
Uniprot Accession	Uniprot Name	Protein name	Number of MS/MS matched to protein	Number of Unique Peptides matched to protein	114	norm115:114	norm116:114	norm117:114	pvalue_i114:i115	pvalue_i114:i116	pvalue_i114:i117	graph
Q14677-2	EPN4_HUMAN	Isoform 2 of Clathrin interactor 1 OS=Homo sapiens GN=CLINT1	2	2	1	0.902596	1.08167	0.779556	*	*	*
E7ER14	E7ER14_HUMAN	Uncharacterized protein OS=Homo sapiens GN=VDAC1 PE=4 SV=1	3	3	1	1.28485	1.08167	1.34937	0.98206	0.0149587	0
P68133	ACTS_HUMAN	Actin, alpha skeletal muscle OS=Homo sapiens GN=ACTA1 PE=1 SV=1	31	10	1	0.916957	0.913101	1.03506	0.0996052	0.0995145	0.000143
Q9BSJ8-2	ESYT1_HUMAN	Isoform 2 of Extended synaptotagmin-1 OS=Homo sapiens GN=ESYT1	4	3	1	0.880527	0.539108	0.80211	0.00110605	0.178445	0.00847732
P51991-2	ROA3_HUMAN	Isoform 2 of Heterogeneous nuclear ribonucleoprotein A3 OS=Homo sapiens GN=HNRNPA3	4	4	1	0.688683	0.481271	0.508022	0.412447	0.88404	0.353863
Q92973-3	TNPO1_HUMAN	Isoform 3 of Transportin-1 OS=Homo sapiens GN=TNPO1	2	2	1	1.01919	1.05076	1.03195	*	*	*
P15515	HIS1_HUMAN	Histatin-1 OS=Homo sapiens GN=HTN1 PE=1 SV=2	12	4	1	0.864376	2.37617	0.612791	0.00023	0	7.04e-10
Q9Y266	NUDC_HUMAN	Nuclear migration protein nudC OS=Homo sapiens GN=NUDC PE=1 SV=1	2	2	1	0.974142	0.84752	0.829543	*	*	*
A6PVI2	A6PVI2_HUMAN	Plasminogen (Fragment) OS=Homo sapiens GN=PLG PE=4 SV=1	3	2	1	1.0913	1.18734	0.960814	0.338234	0	0
P23526	SAHH_HUMAN	Adenosylhomocysteinase OS=Homo sapiens GN=AHCY PE=1 SV=4	6	5	1	0.956829	1.34324	1.18383	0.0479698	2.78e-15	0
P01031	CO5_HUMAN	Complement C5 OS=Homo sapiens GN=C5 PE=1 SV=4	8	8	1	0.902055	0.804396	1.15061	0.00360151	0.0800504	6.03e-09
P14618-2	KPYM_HUMAN	Isoform M1 of Pyruvate kinase isozymes M1/M2 OS=Homo sapiens GN=PKM2	28	11	1	0.98127	1.16043	1.10344	0.0154576	0.002009	6.9e-11
E7EV06	E7EV06_HUMAN	Uncharacterized protein OS=Homo sapiens GN=SLC9A3R1 PE=4 SV=1	8	5	1	1.10364	1.16721	0.790493	0.275626	0	3.99e-07
A4D2P2	A4D2P2_HUMAN	Ras-related C3 botulinum toxin substrate 1 (Rho family, small GTP binding protein Rac1) OS=Homo sapiens GN=RAC1 PE=3 SV=1	4	4	1	1.33845	1.02178	1.06398	0.909551	0.000757	3.01e-12
P00747	PLMN_HUMAN	Plasminogen OS=Homo sapiens GN=PLG PE=1 SV=2	15	6	1	0.741418	0.717404	0.885689	0.0232175	0.0557459	0.000118
P61981	1433G_HUMAN	14-3-3 protein gamma OS=Homo sapiens GN=YWHAG PE=1 SV=2	26	6	1	1.00946	1.38069	1.26757	0.183486	0.000196	1.36e-05
P20073-2	ANXA7_HUMAN	Isoform 2 of Annexin A7 OS=Homo sapiens GN=ANXA7	4	3	1	0.910043	0.769434	0.891505	0.114226	0.0226062	9.34e-08
E9PIZ3	E9PIZ3_HUMAN	Uncharacterized protein OS=Homo sapiens GN=RPL8 PE=4 SV=1	3	3	1	1.2757	1.08398	1.01029	0.932915	0	7.24e-12
P50452	SPB8_HUMAN	Serpin B8 OS=Homo sapiens GN=SERPINB8 PE=1 SV=2	2	2	1	1.00121	1.01966	1.07301	*	*	*
Q567Q0	Q567Q0_HUMAN	Peptidylprolyl isomerase A (Cyclophilin A) OS=Homo sapiens GN=PPIA PE=2 SV=1	7	6	1	0.71556	0.659065	0.785269	0.108106	0.475409	0.24427
O75436	VP26A_HUMAN	Vacuolar protein sorting-associated protein 26A OS=Homo sapiens GN=VPS26A PE=1 SV=2	2	2	1	0.959911	1.55351	0.860812	*	*	*
F5H022	F5H022_HUMAN	Uncharacterized protein OS=Homo sapiens GN=H1F0 PE=4 SV=1	2	2	1	1.36952	1.14197	1.49182	*	*	*
P02763	A1AG1_HUMAN	Alpha-1-acid glycoprotein 1 OS=Homo sapiens GN=ORM1 PE=1 SV=1	10	3	1	0.851865	0.569286	0.897985	0.122523	0.141737	2.69e-13
E9PBF6	E9PBF6_HUMAN	Uncharacterized protein OS=Homo sapiens GN=LMNB1 PE=3 SV=1	6	6	1	0.88069	0.823655	0.970864	0.000912	6.25e-06	7.42e-05
Q5JYR7	Q5JYR7_HUMAN	Ribophorin II (Fragment) OS=Homo sapiens GN=RPN2 PE=2 SV=1	3	2	1	1.07283	1.23715	1.58218	0.0129537	0	0
P06753	TPM3_HUMAN	Tropomyosin alpha-3 chain OS=Homo sapiens GN=TPM3 PE=1 SV=1	2	2	1	1.03285	1.01715	1.03176	*	*	*
P00488	F13A_HUMAN	Coagulation factor XIII A chain OS=Homo sapiens GN=F13A1 PE=1 SV=4	5	4	1	0.751535	0.84227	1.11334	8.88e-15	0	7.04e-05
P84095	RHOG_HUMAN	Rho-related GTP-binding protein RhoG OS=Homo sapiens GN=RHOG PE=1 SV=1	2	2	1	1.21144	0.897905	1.01172	*	*	*
C9JZ81	C9JZ81_HUMAN	Uncharacterized protein OS=Homo sapiens GN=XRCC5 PE=4 SV=1	3	2	1	0.862769	1.0089	1.29874	0.00136645	9e-14	0
P61106	RAB14_HUMAN	Ras-related protein Rab-14 OS=Homo sapiens GN=RAB14 PE=1 SV=4	8	6	1	1.19775	1.35545	1.00396	0.649635	3.92e-07	4.55e-07
SWISS-PROT:P02666		Beta-casein - Bos taurus (Bovine).	11	7	1	0.915336	1.93163	0.725437	0.0377029	1.37e-05	1.96e-05
P26639	SYTC_HUMAN	Threonyl-tRNA synthetase, cytoplasmic OS=Homo sapiens GN=TARS PE=1 SV=3	2	2	1	0.993237	1.48219	1.19375	*	*	*
F5H7U0	F5H7U0_HUMAN	Uncharacterized protein OS=Homo sapiens GN=PGD PE=4 SV=1	9	4	1	1.1662	1.26092	0.948402	0.717726	5.32e-05	1.47e-07
P07237	PDIA1_HUMAN	Protein disulfide-isomerase OS=Homo sapiens GN=P4HB PE=1 SV=3	8	2	1	0.979352	1.56736	1.12025	0.00111311	0	0
P05164	PERM_HUMAN	Myeloperoxidase OS=Homo sapiens GN=MPO PE=1 SV=1	31	16	1	0.952922	0.792833	1.2883	0.153484	0.0587024	7.4e-09
Q5TCU8	Q5TCU8_HUMAN	Tropomyosin 2 (Beta) OS=Homo sapiens GN=TPM2 PE=2 SV=1	3	3	1	0.932649	0.794695	0.745244	0.00521579	0.000102	0
P10768	ESTD_HUMAN	S-formylglutathione hydrolase OS=Homo sapiens GN=ESD PE=1 SV=2	2	2	1	1.52673	1.24851	1.16608	*	*	*
Q9BW04-2	SARG_HUMAN	Isoform 2 of Specifically androgen-regulated gene protein OS=Homo sapiens GN=SARG	5	4	1	1.18707	1.27561	0.851168	0.50508	2.98e-08	1.52e-07
Q08722-4	CD47_HUMAN	Isoform OA3-312 of Leukocyte surface antigen CD47 OS=Homo sapiens GN=CD47	2	2	1	0.943325	0.72887	1.13794	*	*	*
E1B6X3	E1B6X3_HUMAN	Chromosome 17 open reading frame 62, isoform CRA_g OS=Homo sapiens GN=C17orf62 PE=4 SV=1	2	2	1	0.784714	0.586336	0.628361	*	*	*
P08729	K2C7_HUMAN	Keratin, type II cytoskeletal 7 OS=Homo sapiens GN=KRT7 PE=1 SV=5	4	3	1	1.15564	1.48577	0.966778	0.633815	0.0162674	0
Q07960	RHG01_HUMAN	Rho GTPase-activating protein 1 OS=Homo sapiens GN=ARHGAP1 PE=1 SV=1	3	2	1	1.05026	1.18346	1.27684	0.000114	0	1.87e-13
P23229-6	ITA6_HUMAN	Isoform Alpha-6X1X2A of Integrin alpha-6 OS=Homo sapiens GN=ITGA6	8	6	1	0.912934	0.534987	1.18308	0.000108	0.287746	0.000158
E7EV99	E7EV99_HUMAN	Uncharacterized protein OS=Homo sapiens GN=ADD1 PE=4 SV=1	2	2	1	1.20417	1.07266	1.28712	*	*	*
P50453	SPB9_HUMAN	Serpin B9 OS=Homo sapiens GN=SERPINB9 PE=1 SV=1	3	2	1	3.30009	1.01613	0.77546	0.314022	0	7.87e-05
P04843	RPN1_HUMAN	Dolichyl-diphosphooligosaccharide--protein glycosyltransferase subunit 1 OS=Homo sapiens GN=RPN1 PE=1 SV=1	3	2	1	0.936275	0.711781	0.902567	4.04e-08	0.000119	6.66e-16
P61020	RAB5B_HUMAN	Ras-related protein Rab-5B OS=Homo sapiens GN=RAB5B PE=1 SV=1	3	3	1	1.02076	1.28025	1.13669	0.00402087	6.79e-10	2.55e-14
C9JKT2	C9JKT2_HUMAN	Uncharacterized protein OS=Homo sapiens GN=ALDH3A1 PE=3 SV=1	6	3	1	1.0668	1.62147	0.842692	0.63949	4.23e-12	3.33e-10
SWISS-PROT:Q922U2		Tax_Id=10090 Gene_Symbol=Krt5 Keratin, type II cytoskeletal 5	134	40	1	0.979236	0.827271	1.21854	0.624086	0.136382	0.000403
P63244	GBLP_HUMAN	Guanine nucleotide-binding protein subunit beta-2-like 1 OS=Homo sapiens GN=GNB2L1 PE=1 SV=3	5	3	1	0.854713	1.12584	1.25507	0.00434344	1.14e-08	0
D6RCA8	D6RCA8_HUMAN	Uncharacterized protein OS=Homo sapiens GN=ANXA3 PE=3 SV=1	9	4	1	0.940361	0.782995	1.04277	0.334358	0.0360025	0.000211
P43490	NAMPT_HUMAN	Nicotinamide phosphoribosyltransferase OS=Homo sapiens GN=NAMPT PE=1 SV=1	6	5	1	1.17255	0.993399	0.986101	0.621527	1.53e-06	0
E7EQ12	E7EQ12_HUMAN	Uncharacterized protein OS=Homo sapiens GN=CAST PE=4 SV=1	14	11	1	0.931676	1.06356	0.708231	0.278831	0.0185706	0.00390358
C9JKD6	C9JKD6_HUMAN	Uncharacterized protein OS=Homo sapiens GN=UGP2 PE=4 SV=1	10	7	1	0.95157	1.19566	1.10319	0.00407848	4.02e-05	7.04e-10
P30041	PRDX6_HUMAN	Peroxiredoxin-6 OS=Homo sapiens GN=PRDX6 PE=1 SV=3	22	15	1	1.02329	1.09081	0.988009	0.456892	0.0390747	0.00389108
P51149	RAB7A_HUMAN	Ras-related protein Rab-7a OS=Homo sapiens GN=RAB7A PE=1 SV=1	7	5	1	0.827526	1.11646	0.805032	0.0412687	8.67e-05	4.47e-08
P53621	COPA_HUMAN	Coatomer subunit alpha OS=Homo sapiens GN=COPA PE=1 SV=2	5	5	1	1.12181	1.00723	1.05529	0.459309	0.000465	2.96e-05
B5ME19	B5ME19_HUMAN	Uncharacterized protein OS=Homo sapiens GN=EIF3CL PE=4 SV=1	2	2	1	1.20264	1.41734	1.0693	*	*	*
P05120	PAI2_HUMAN	Plasminogen activator inhibitor 2 OS=Homo sapiens GN=SERPINB2 PE=1 SV=2	16	10	1	1.22087	0.914551	0.965456	0.862438	0.073721	9.76e-06
P45880	VDAC2_HUMAN	Voltage-dependent anion-selective channel protein 2 OS=Homo sapiens GN=VDAC2 PE=1 SV=2	8	8	1	1.46669	1.35818	1.31445	0.839208	2.65e-05	0
O00299	CLIC1_HUMAN	Chloride intracellular channel protein 1 OS=Homo sapiens GN=CLIC1 PE=1 SV=4	2	2	1	1.67807	0.904999	0.901363	*	*	*
P17213	BPI_HUMAN	Bactericidal permeability-increasing protein OS=Homo sapiens GN=BPI PE=1 SV=4	12	10	1	0.942286	0.745316	1.46599	1.33e-07	0.00442551	0
P02750	A2GL_HUMAN	Leucine-rich alpha-2-glycoprotein OS=Homo sapiens GN=LRG1 PE=1 SV=2	3	2	1	0.779165	0.866792	1.0569	4.95e-05	0.000105	0
Q86SR2	Q86SR2_HUMAN	AZU1 protein (Fragment) OS=Homo sapiens GN=AZU1 PE=2 SV=1	8	2	1	1.15381	0.855544	1.22412	0.665545	3.27e-07	1.15e-06
Q9UQ80	PA2G4_HUMAN	Proliferation-associated protein 2G4 OS=Homo sapiens GN=PA2G4 PE=1 SV=3	4	3	1	0.959293	0.966072	0.898972	0.203871	0.000909	0.0116798
Q00839	HNRPU_HUMAN	Heterogeneous nuclear ribonucleoprotein U OS=Homo sapiens GN=HNRNPU PE=1 SV=6	10	7	1	1.0243	0.961796	1.16253	0.0743094	6.74e-05	1.37e-11
Q92882	OSTF1_HUMAN	Osteoclast-stimulating factor 1 OS=Homo sapiens GN=OSTF1 PE=1 SV=2	2	2	1	1.01582	1.31673	0.81859	*	*	*
O75390	CISY_HUMAN	Citrate synthase, mitochondrial OS=Homo sapiens GN=CS PE=1 SV=2	7	6	1	1.07172	1.25157	0.908444	0.537307	0.00481181	0.000479
C9JH19	C9JH19_HUMAN	Uncharacterized protein OS=Homo sapiens GN=CTSD PE=3 SV=1	3	3	1	1.20386	0.927201	1.09684	0.833268	0.0767131	0.00179374
P26373	RL13_HUMAN	60S ribosomal protein L13 OS=Homo sapiens GN=RPL13 PE=1 SV=4	4	4	1	0.944537	1.18248	1.2491	3.48e-06	3.03e-09	1.32e-06
Q9NP72	RAB18_HUMAN	Ras-related protein Rab-18 OS=Homo sapiens GN=RAB18 PE=1 SV=1	4	3	1	0.86767	1.11797	0.927361	4.83e-05	1.12e-11	0
B4DZF2	B4DZF2_HUMAN	cDNA FLJ59571, highly similar to Eukaryotic translation initiation factor 4gamma 2 OS=Homo sapiens PE=2 SV=1	3	2	1	0.862885	0.744104	0.678395	0.0342865	0.00854325	0.000277
O95336	6PGL_HUMAN	6-phosphogluconolactonase OS=Homo sapiens GN=PGLS PE=1 SV=2	9	7	1	1.04144	1.2955	1.02864	0.230898	3.98e-05	4.24e-05
E5RG81	E5RG81_HUMAN	Uncharacterized protein OS=Homo sapiens GN=CA1 PE=4 SV=1	26	9	1	0.849128	0.759196	1.25041	0.0100052	0.0767136	4.32e-10
P43304-2	GPDM_HUMAN	Isoform 2 of Glycerol-3-phosphate dehydrogenase, mitochondrial OS=Homo sapiens GN=GPD2	6	4	1	1.00501	1.01983	0.895917	0.203599	0.000304	9.3e-05
P46940	IQGA1_HUMAN	Ras GTPase-activating-like protein IQGAP1 OS=Homo sapiens GN=IQGAP1 PE=1 SV=1	42	28	1	1.20713	1.09666	1.13008	0.847522	6.26e-05	1.01e-08
P12111	CO6A3_HUMAN	Collagen alpha-3(VI) chain OS=Homo sapiens GN=COL6A3 PE=1 SV=5	12	8	1	0.891424	0.425062	1.29685	0.115359	0.955559	1.25e-10
P46977	STT3A_HUMAN	Dolichyl-diphosphooligosaccharide--protein glycosyltransferase subunit STT3A OS=Homo sapiens GN=STT3A PE=1 SV=2	2	2	1	0.946634	0.90742	1.13137	*	*	*
P01036	CYTS_HUMAN	Cystatin-S OS=Homo sapiens GN=CST4 PE=1 SV=3	22	3	1	0.91895	2.82023	0.674972	0.00482219	2.6e-06	8.63e-05
F5H109	F5H109_HUMAN	Uncharacterized protein OS=Homo sapiens GN=APOB PE=4 SV=1	39	35	1	0.854914	0.882941	1.21487	0.00720009	0.00168841	6.43e-08
P05783	K1C18_HUMAN	Keratin, type I cytoskeletal 18 OS=Homo sapiens GN=KRT18 PE=1 SV=2	5	5	1	0.805616	0.943066	1.00387	0	0.017849	0
O75351	VPS4B_HUMAN	Vacuolar protein sorting-associated protein 4B OS=Homo sapiens GN=VPS4B PE=1 SV=2	4	2	1	0.999559	1.10132	0.95957	0.0443309	0	0
Q9UKR3	KLK13_HUMAN	Kallikrein-13 OS=Homo sapiens GN=KLK13 PE=1 SV=1	3	2	1	1.20484	1.44282	0.853977	0.37739	2.55e-07	0
D6RF35	D6RF35_HUMAN	Uncharacterized protein OS=Homo sapiens GN=GC PE=4 SV=1	3	2	1	0.815676	0.722265	1.2449	0.00222873	0.00109247	0
Q01518-2	CAP1_HUMAN	Isoform 2 of Adenylyl cyclase-associated protein 1 OS=Homo sapiens GN=CAP1	11	9	1	0.968115	1.18843	1.11121	0.539036	0.00630944	0.000694
C9IZE4	C9IZE4_HUMAN	Proteasome (Prosome, macropain) 26S subunit, non-ATPase, 6, isoform CRA_b OS=Homo sapiens GN=PSMD6 PE=4 SV=1	2	2	1	0.993843	0.588641	0.547389	*	*	*
P30050	RL12_HUMAN	60S ribosomal protein L12 OS=Homo sapiens GN=RPL12 PE=1 SV=1	3	2	1	1.05067	1.55959	1.33513	0.155234	0	0
Q9BQ50-2	TREX2_HUMAN	Isoform 2 of Three prime repair exonuclease 2 OS=Homo sapiens GN=TREX2	2	2	1	0.926769	0.766005	0.796733	*	*	*
P01009	A1AT_HUMAN	Alpha-1-antitrypsin OS=Homo sapiens GN=SERPINA1 PE=1 SV=3	29	7	1	0.888203	0.906047	1.02076	0.0992243	1.28e-07	3.85e-11
Q9UHA7	IL1F6_HUMAN	Interleukin-1 family member 6 OS=Homo sapiens GN=IL1F6 PE=1 SV=1	7	4	1	0.809062	1.13927	0.587269	0.377983	0.235125	0.26168
P02533	K1C14_HUMAN	Keratin, type I cytoskeletal 14 OS=Homo sapiens GN=KRT14 PE=1 SV=4	250	34	1	0.876483	0.469319	1.28955	0.113755	0.758309	0.00310567
Q2VIR3	IF2GL_HUMAN	Eukaryotic translation initiation factor 2 subunit 3-like protein OS=Homo sapiens GN=EIF2S3L PE=1 SV=2	3	3	1	1.13667	1.06058	1.01741	0.158237	0	0
P01011-2	AACT_HUMAN	Isoform 2 of Alpha-1-antichymotrypsin OS=Homo sapiens GN=SERPINA3	6	4	1	0.889924	0.831347	0.745515	0.00139135	0.166397	7.63e-07
Q2L6G8	Q2L6G8_HUMAN	Corneodesmosin OS=Homo sapiens GN=CDSN PE=4 SV=1	3	2	1	2.55997	1.15154	1.30182	0.0466263	8.04e-11	0
P46976-2	GLYG_HUMAN	Isoform GN-1 of Glycogenin-1 OS=Homo sapiens GN=GYG1	2	2	1	1.1489	1.10526	1.31104	*	*	*
E7ERH4	E7ERH4_HUMAN	Uncharacterized protein OS=Homo sapiens GN=DYNC1I2 PE=4 SV=1	4	3	1	0.866082	0.997558	0.693895	8.24e-07	0.00117042	0
P01009-3	A1AT_HUMAN	Isoform 3 of Alpha-1-antitrypsin OS=Homo sapiens GN=SERPINA1	13	7	1	0.808257	0.566309	0.890911	6.44e-06	0.251277	2.82e-05
Q00610-2	CLH1_HUMAN	Isoform 2 of Clathrin heavy chain 1 OS=Homo sapiens GN=CLTC	32	21	1	1.05745	0.995449	1.13722	0.542841	0.00481542	2.6e-06
P04208	LV106_HUMAN	Ig lambda chain V-I region WAH OS=Homo sapiens PE=1 SV=1	3	2	1	1.21933	1.67995	1.02841	0.671005	0.00415229	0
P27169	PON1_HUMAN	Serum paraoxonase/arylesterase 1 OS=Homo sapiens GN=PON1 PE=1 SV=3	3	3	1	0.866665	0.984872	1.13521	1.67e-05	0.000119	0
P62820-3	RAB1A_HUMAN	Isoform 3 of Ras-related protein Rab-1A OS=Homo sapiens GN=RAB1A	6	4	1	0.972078	1.48665	1.15855	0.0277077	1.45e-12	0
O95678	K2C75_HUMAN	Keratin, type II cytoskeletal 75 OS=Homo sapiens GN=KRT75 PE=1 SV=2	22	15	1	0.841176	0.582274	1.08577	0.0251649	0.286838	2.19e-08
Q13287	NMI_HUMAN	N-myc-interactor OS=Homo sapiens GN=NMI PE=1 SV=2	3	3	1	0.859982	0.545923	0.666539	0.0683349	0.145779	2.06e-08
Q9NYU2	UGGG1_HUMAN	UDP-glucose:glycoprotein glucosyltransferase 1 OS=Homo sapiens GN=UGGT1 PE=1 SV=3	3	3	1	1.14949	1.14474	0.993618	0.63364	7.66e-06	9.41e-09
Q14CN2	CLCA4_HUMAN	Calcium-activated chloride channel regulator 4 OS=Homo sapiens GN=CLCA4 PE=1 SV=2	11	9	1	1.19757	2.66054	0.740105	0.809663	3.86e-06	6.41e-06
Q16543	CDC37_HUMAN	Hsp90 co-chaperone Cdc37 OS=Homo sapiens GN=CDC37 PE=1 SV=1	5	5	1	0.785164	0.81894	0.677805	0.000735	0.000668	0.00902972
P35268	RL22_HUMAN	60S ribosomal protein L22 OS=Homo sapiens GN=RPL22 PE=1 SV=2	6	4	1	0.832315	0.824346	0.890899	0.106435	0.0381424	0.00296029
Q5JP53	Q5JP53_HUMAN	Tubulin beta polypeptide OS=Homo sapiens GN=TUBB PE=3 SV=1	50	17	1	1.2762	0.81995	1.09779	0.987324	0.010782	0.00122781
P08758	ANXA5_HUMAN	Annexin A5 OS=Homo sapiens GN=ANXA5 PE=1 SV=2	8	4	1	1.00736	0.930128	1.36508	0.203759	0.000738	2.38e-05
Q6NZ33	Q6NZ33_HUMAN	RAB2B protein OS=Homo sapiens GN=RAB2B PE=2 SV=1	2	2	1	1.11234	1.11162	0.95592	*	*	*
B4DJ43	B4DJ43_HUMAN	cDNA FLJ53341, highly similar to Tubulin beta-4 chain OS=Homo sapiens PE=2 SV=1	10	5	1	0.948314	1.05048	0.935672	0.0814465	0.00187452	3.68e-05
Q15080	NCF4_HUMAN	Neutrophil cytosol factor 4 OS=Homo sapiens GN=NCF4 PE=1 SV=2	2	2	1	0.602816	0.326472	0.5496	*	*	*
O14617-5	AP3D1_HUMAN	Isoform 5 of AP-3 complex subunit delta-1 OS=Homo sapiens GN=AP3D1	3	2	1	0.889202	0.899417	0.988708	0.000229	0.0056088	0
P31997	CEAM8_HUMAN	Carcinoembryonic antigen-related cell adhesion molecule 8 OS=Homo sapiens GN=CEACAM8 PE=1 SV=2	2	2	1	0.960036	0.583423	0.758876	*	*	*
D6RGV5	D6RGV5_HUMAN	Uncharacterized protein OS=Homo sapiens GN=COX7A2 PE=4 SV=1	4	2	1	0.892557	1.09536	1.01654	6.13e-09	0.0150197	1.29e-13
P58546	MTPN_HUMAN	Myotrophin OS=Homo sapiens GN=MTPN PE=1 SV=2	4	3	1	0.919613	1.43859	0.83175	0.0228355	9.38e-10	0.000273
O78179	O78179_HUMAN	HLA-C protein OS=Homo sapiens GN=HLA-C PE=2 SV=1	2	2	1	0.829071	0.769358	0.995193	*	*	*
E7EP94	E7EP94_HUMAN	Uncharacterized protein OS=Homo sapiens GN=HSPA1A PE=3 SV=2	23	17	1	1.13202	1.0757	1.07575	0.450301	0.00223935	1.01e-06
P40394	ADH7_HUMAN	Alcohol dehydrogenase class 4 mu/sigma chain OS=Homo sapiens GN=ADH7 PE=1 SV=2	6	5	1	1.10042	1.69194	1.05793	0.506801	2.82e-08	0
SWISS-PROT:P02754		Beta-lactoglobulin - Bos taurus (Bovine).	6	4	1	0.913799	1.35063	0.858877	0.0157332	2.59e-12	2.69e-10
A6NJA2	A6NJA2_HUMAN	Ubiquitin carboxyl-terminal hydrolase OS=Homo sapiens GN=USP14 PE=3 SV=1	3	2	1	1.03548	0.898394	0.843255	0.0975544	2.61e-13	0
P31948	STIP1_HUMAN	Stress-induced-phosphoprotein 1 OS=Homo sapiens GN=STIP1 PE=1 SV=1	3	3	1	0.966835	1.35138	1.03408	4.86e-09	0	1.77e-09
		decoy_38927	2	2	1	0.936083	2.33726	0.506687	*	*	*
A8MX94	A8MX94_HUMAN	Uncharacterized protein OS=Homo sapiens GN=GSTP1 PE=4 SV=1	56	17	1	1.03774	1.25262	1.04573	0.400636	0.0100758	0.000179
B7Z468	B7Z468_HUMAN	cDNA FLJ56102, highly similar to Homo sapiens calpastatin (CAST), transcript variant 8, mRNA OS=Homo sapiens PE=2 SV=1	12	8	1	0.978577	1.38444	0.753353	0.234277	1.03e-05	0.000131
Q99961	SH3G1_HUMAN	Endophilin-A2 OS=Homo sapiens GN=SH3GL1 PE=1 SV=1	5	3	1	0.762575	0.772602	0.593283	0.106772	0.184812	0.0528138
P63241-2	IF5A1_HUMAN	Isoform 2 of Eukaryotic translation initiation factor 5A-1 OS=Homo sapiens GN=EIF5A	11	8	1	1.04678	0.956614	1.17518	0.296682	0.00668244	1.7e-08
P05091	ALDH2_HUMAN	Aldehyde dehydrogenase, mitochondrial OS=Homo sapiens GN=ALDH2 PE=1 SV=2	5	3	1	0.965887	1.05983	0.687783	0.285406	3.57e-05	7.25e-05
P13688	CEAM1_HUMAN	Carcinoembryonic antigen-related cell adhesion molecule 1 OS=Homo sapiens GN=CEACAM1 PE=1 SV=2	4	3	1	1.34567	1.63833	1.23143	0.708865	3.66e-06	1.08e-09
B0V043	B0V043_HUMAN	Valyl-tRNA synthetase OS=Homo sapiens GN=VARS PE=3 SV=1	4	4	1	1.04517	1.01938	1.22364	0.244469	9.93e-12	0
P35998	PRS7_HUMAN	26S protease regulatory subunit 7 OS=Homo sapiens GN=PSMC2 PE=1 SV=3	2	2	1	0.840009	0.998711	0.804363	*	*	*
Q9P2E9-3	RRBP1_HUMAN	Isoform 2 of Ribosome-binding protein 1 OS=Homo sapiens GN=RRBP1	8	8	1	0.950974	1.19431	0.787241	0.11486	1.92e-05	1.21e-05
P01860	IGHG3_HUMAN	Ig gamma-3 chain C region OS=Homo sapiens GN=IGHG3 PE=1 SV=2	59	12	1	0.91394	0.829248	1.2081	0.438865	0.166739	0.00313088
P50990	TCPQ_HUMAN	T-complex protein 1 subunit theta OS=Homo sapiens GN=CCT8 PE=1 SV=4	7	5	1	0.949911	1.12453	1.04157	2.65e-06	1.04e-11	0
E7EMB3	E7EMB3_HUMAN	Uncharacterized protein OS=Homo sapiens GN=CALM2 PE=4 SV=1	13	5	1	0.989091	0.873292	0.720874	0.132969	0.0539873	0.00372855
P38117-2	ETFB_HUMAN	Isoform 2 of Electron transfer flavoprotein subunit beta OS=Homo sapiens GN=ETFB	3	3	1	1.05117	1.43466	1.01678	0.208699	0	0
Q96JY6	PDLI2_HUMAN	PDZ and LIM domain protein 2 OS=Homo sapiens GN=PDLIM2 PE=1 SV=1	2	2	1	0.693027	0.592892	0.348464	*	*	*
Q16625	OCLN_HUMAN	Occludin OS=Homo sapiens GN=OCLN PE=1 SV=1	2	2	1	0.898015	0.579306	0.991446	*	*	*
P01834	IGKC_HUMAN	Ig kappa chain C region OS=Homo sapiens GN=IGKC PE=1 SV=1	41	7	1	0.948003	1.18086	0.891641	0.431301	0.00350356	1.25e-06
P51659	DHB4_HUMAN	Peroxisomal multifunctional enzyme type 2 OS=Homo sapiens GN=HSD17B4 PE=1 SV=3	5	2	1	1.25193	0.991317	0.913462	0.937288	0	0
E7ESE8	E7ESE8_HUMAN	Uncharacterized protein OS=Homo sapiens GN=CEACAM5 PE=4 SV=1	3	3	1	1.35441	1.77236	1.02162	0.815596	0.00360447	0
P29508-2	SPB3_HUMAN	Isoform 2 of Serpin B3 OS=Homo sapiens GN=SERPINB3	20	9	1	1.17219	1.96177	0.88103	0.725267	2.39e-08	7.03e-10
Q8NEX9	DR9C7_HUMAN	Short-chain dehydrogenase/reductase family 9C member 7 OS=Homo sapiens GN=SDR9C7 PE=2 SV=1	2	2	1	2.14518	0.859604	1.1888	*	*	*
P27797	CALR_HUMAN	Calreticulin OS=Homo sapiens GN=CALR PE=1 SV=1	16	9	1	1.00411	1.02884	0.937237	0.524683	3.49e-11	3.78e-05
Q86VP6	CAND1_HUMAN	Cullin-associated NEDD8-dissociated protein 1 OS=Homo sapiens GN=CAND1 PE=1 SV=2	2	2	1	0.970851	1.05812	0.839048	*	*	*
Q15365	PCBP1_HUMAN	Poly(rC)-binding protein 1 OS=Homo sapiens GN=PCBP1 PE=1 SV=2	4	3	1	2.2915	1.24535	1.15698	0.53255	0.0205262	0
SWISS-PROT:P00761	TRYP_PIG	Trypsin - Sus scrofa (Pig).	11	5	1	1.3675	0.866674	0.532397	0.952447	0.482333	0.539051
P62277	RS13_HUMAN	40S ribosomal protein S13 OS=Homo sapiens GN=RPS13 PE=1 SV=2	5	5	1	1.82402	1.08413	1.20643	0.166253	4.86e-05	0
Q8N6H7	ARFG2_HUMAN	ADP-ribosylation factor GTPase-activating protein 2 OS=Homo sapiens GN=ARFGAP2 PE=1 SV=1	2	2	1	0.913003	0.90527	0.814176	*	*	*
P23381-2	SYWC_HUMAN	Isoform 2 of Tryptophanyl-tRNA synthetase, cytoplasmic OS=Homo sapiens GN=WARS	5	5	1	0.810341	0.528822	1.06374	0.000811	0.653559	2.03e-05
Q06830	PRDX1_HUMAN	Peroxiredoxin-1 OS=Homo sapiens GN=PRDX1 PE=1 SV=1	20	11	1	1.13235	1.30492	1.19183	0.592151	0.00148914	3.66e-15
Q15019	SEPT2_HUMAN	Septin-2 OS=Homo sapiens GN=SEPT2 PE=1 SV=1	4	4	1	1.03557	1.10995	1.14494	0.0533874	0	0
F5GWY2	F5GWY2_HUMAN	Uncharacterized protein OS=Homo sapiens GN=ATIC PE=4 SV=1	6	5	1	0.890031	0.938035	0.936399	0.113996	3.23e-05	0.000113
P54652	HSP72_HUMAN	Heat shock-related 70 kDa protein 2 OS=Homo sapiens GN=HSPA2 PE=1 SV=1	6	3	1	0.935348	0.993736	0.807014	0.0115483	0.000267	0.00013
SWISS-PROT:P02070		(Bos taurus) Hemoglobin subunit beta	5	2	1	0.80936	1.10982	1.52734	0.00529741	0.00147708	3.04e-10
P03973	SLPI_HUMAN	Antileukoproteinase OS=Homo sapiens GN=SLPI PE=1 SV=2	2	2	1	0.169169	0.0296587	0.028921	*	*	*
E7EPK6	E7EPK6_HUMAN	Uncharacterized protein OS=Homo sapiens GN=RPS24 PE=4 SV=1	5	4	1	1.17453	1.55584	1.2905	0.122498	8.17e-07	0
O75874	IDHC_HUMAN	Isocitrate dehydrogenase [NADP] cytoplasmic OS=Homo sapiens GN=IDH1 PE=1 SV=2	5	5	1	1.4025	1.57763	0.961245	0.84281	0	1.11e-16
O75915	PRAF3_HUMAN	PRA1 family protein 3 OS=Homo sapiens GN=ARL6IP5 PE=1 SV=1	3	3	1	1.12478	0.95072	1.1658	0.486969	0.000978	2.82e-10
Q8WWA1	TMM40_HUMAN	Transmembrane protein 40 OS=Homo sapiens GN=TMEM40 PE=1 SV=2	2	2	1	0.944952	0.930005	0.69647	*	*	*
Q14974	IMB1_HUMAN	Importin subunit beta-1 OS=Homo sapiens GN=KPNB1 PE=1 SV=2	7	4	1	1.21231	1.04665	1.22902	0.663274	0.0635125	0.0153546
Q12906-4	ILF3_HUMAN	Isoform 4 of Interleukin enhancer-binding factor 3 OS=Homo sapiens GN=ILF3	3	3	1	1.17513	0.926888	1.17936	0.207796	0.00609861	0.000503
P10606	COX5B_HUMAN	Cytochrome c oxidase subunit 5B, mitochondrial OS=Homo sapiens GN=COX5B PE=1 SV=2	6	5	1	0.983754	1.31537	0.907937	0.00739007	1.55e-15	7.79e-09
E9PGN7	E9PGN7_HUMAN	Uncharacterized protein OS=Homo sapiens GN=SERPING1 PE=3 SV=1	3	2	1	0.97951	0.632619	1.12066	0.0345569	0.0579212	0
Q9Y446	PKP3_HUMAN	Plakophilin-3 OS=Homo sapiens GN=PKP3 PE=1 SV=1	16	8	1	1.08761	0.995963	0.948903	0.335469	0.000394	3.8e-06
F2Z2J9	F2Z2J9_HUMAN	Uncharacterized protein OS=Homo sapiens PE=4 SV=1	18	9	1	1.23718	1.10265	1.11296	0.878602	0.0143529	6.02e-10
P17987	TCPA_HUMAN	T-complex protein 1 subunit alpha OS=Homo sapiens GN=TCP1 PE=1 SV=1	14	8	1	1.06592	1.10146	1.08566	0.275402	1.43e-06	4.97e-08
Q9Y490	TLN1_HUMAN	Talin-1 OS=Homo sapiens GN=TLN1 PE=1 SV=3	17	15	1	0.992187	0.807532	1.04848	0.240832	0.00213252	3.04e-07
P06733	ENOA_HUMAN	Alpha-enolase OS=Homo sapiens GN=ENO1 PE=1 SV=2	10	6	1	1.10399	1.61386	1.15007	0.382675	7.99e-15	3.08e-12
P62244	RS15A_HUMAN	40S ribosomal protein S15a OS=Homo sapiens GN=RPS15A PE=1 SV=2	4	3	1	0.89004	0.569842	0.738118	0.291349	0.434068	0.00812366
P53992	SC24C_HUMAN	Protein transport protein Sec24C OS=Homo sapiens GN=SEC24C PE=1 SV=3	4	3	1	1.24201	1.15304	1.26241	0.32056	0	0
F5H651	F5H651_HUMAN	Uncharacterized protein OS=Homo sapiens GN=SCEL PE=4 SV=1	31	17	1	1.03064	1.61876	0.921354	0.28268	6.44e-06	5.76e-06
F5GXI1	F5GXI1_HUMAN	Uncharacterized protein OS=Homo sapiens GN=CTNNA1 PE=4 SV=1	3	3	1	1.12122	1.23115	0.860716	0.0094772	2.35e-07	0
Q9H444	CHM4B_HUMAN	Charged multivesicular body protein 4b OS=Homo sapiens GN=CHMP4B PE=1 SV=1	3	3	1	1.05321	1.07545	0.929988	0.015959	0	0
P02671	FIBA_HUMAN	Fibrinogen alpha chain OS=Homo sapiens GN=FGA PE=1 SV=2	120	44	1	0.849053	0.914209	1.14815	0.0252152	0.0947709	0.000144
B2R6S5	B2R6S5_HUMAN	Cytidylate kinase, isoform CRA_a OS=Homo sapiens GN=CMPK PE=2 SV=1	2	2	1	1.20553	1.79285	0.781844	*	*	*
C9J2Z7	C9J2Z7_HUMAN	Uncharacterized protein OS=Homo sapiens GN=EIF4G1 PE=4 SV=1	2	2	1	0.979902	0.997114	1.02866	*	*	*
P09228	CYTT_HUMAN	Cystatin-SA OS=Homo sapiens GN=CST2 PE=1 SV=1	18	7	1	0.996831	2.69868	0.582949	0.0352614	1.52e-09	7.71e-07
Q5JR95	Q5JR95_HUMAN	Ribosomal protein S8 OS=Homo sapiens GN=RPS8 PE=4 SV=1	7	4	1	0.862854	1.00481	0.982325	0.101373	0.0127011	2.4e-08
P38646	GRP75_HUMAN	Stress-70 protein, mitochondrial OS=Homo sapiens GN=HSPA9 PE=1 SV=2	9	7	1	1.03923	1.25559	0.861056	0.315083	1.83e-05	0.000426
P49720	PSB3_HUMAN	Proteasome subunit beta type-3 OS=Homo sapiens GN=PSMB3 PE=1 SV=2	2	2	1	1.335	0.994112	1.25863	*	*	*
P01859	IGHG2_HUMAN	Ig gamma-2 chain C region OS=Homo sapiens GN=IGHG2 PE=1 SV=2	14	3	1	0.843448	1.04855	1.18762	0.0121111	8.36e-06	5.93e-06
C9JDS9	C9JDS9_HUMAN	Uncharacterized protein OS=Homo sapiens GN=TUBA4A PE=4 SV=1	18	3	1	1.06897	0.82348	1.20817	0.41514	0.00551171	9.24e-07
P31153	METK2_HUMAN	S-adenosylmethionine synthase isoform type-2 OS=Homo sapiens GN=MAT2A PE=1 SV=1	2	2	1	1.09966	1.02445	1.0565	*	*	*
E9PI65	E9PI65_HUMAN	Uncharacterized protein OS=Homo sapiens GN=HSPA8 PE=3 SV=1	10	6	1	1.05165	1.276	1.03797	0.146461	1.98e-08	1.12e-05
P52565	GDIR1_HUMAN	Rho GDP-dissociation inhibitor 1 OS=Homo sapiens GN=ARHGDIA PE=1 SV=3	8	4	1	0.787339	0.901742	0.713539	1.02e-05	0.00207588	1.68e-05
P20930	FILA_HUMAN	Filaggrin OS=Homo sapiens GN=FLG PE=1 SV=3	185	65	1	1.43483	1.86749	0.634928	0.81112	0.00244781	0.00625401
A2A3R5	A2A3R5_HUMAN	40S ribosomal protein S6 OS=Homo sapiens GN=RPS6 PE=3 SV=1	6	3	1	1.0192	1.10221	1.12807	1.27e-06	0	4.43e-11
Q92616	GCN1L_HUMAN	Translational activator GCN1 OS=Homo sapiens GN=GCN1L1 PE=1 SV=6	5	4	1	0.846408	0.715516	0.834078	0.266445	0.23466	0.0350969
Q8TE68	ES8L1_HUMAN	Epidermal growth factor receptor kinase substrate 8-like protein 1 OS=Homo sapiens GN=EPS8L1 PE=1 SV=3	4	2	1	1.17365	1.18393	0.966287	0.774909	1.69e-08	0
Q5JRS3	Q5JRS3_HUMAN	Ubiquitin-like modifier activating enzyme 1 (Fragment) OS=Homo sapiens GN=UBA1 PE=2 SV=1	2	2	1	0.993971	1.15166	0.881785	*	*	*
A6NL28-2	TPM3L_HUMAN	Isoform 2 of Putative tropomyosin alpha-3 chain-like protein OS=Homo sapiens	4	4	1	1.02129	0.975959	0.836567	0.0774847	0	5.76e-13
P06703	S10A6_HUMAN	Protein S100-A6 OS=Homo sapiens GN=S100A6 PE=1 SV=1	2	2	1	0.804503	0.822872	1.00976	*	*	*
P48739-2	PIPNB_HUMAN	Isoform 2 of Phosphatidylinositol transfer protein beta isoform OS=Homo sapiens GN=PITPNB	2	2	1	0.984395	1.00162	1.06955	*	*	*
Q14697-2	GANAB_HUMAN	Isoform 2 of Neutral alpha-glucosidase AB OS=Homo sapiens GN=GANAB	8	6	1	1.01533	1.03596	1.02766	0.186609	0.000151	9.16e-07
P11216	PYGB_HUMAN	Glycogen phosphorylase, brain form OS=Homo sapiens GN=PYGB PE=1 SV=5	6	6	1	0.97003	1.63968	0.720357	0.0118345	0.0158823	0.00199001
A8MSM1	A8MSM1_HUMAN	Uncharacterized protein OS=Homo sapiens GN=CAPN1 PE=4 SV=2	12	8	1	1.06903	1.22055	1.05754	0.277017	1.97e-07	1.28e-05
P15104	GLNA_HUMAN	Glutamine synthetase OS=Homo sapiens GN=GLUL PE=1 SV=4	4	4	1	1.10179	0.727017	0.981268	0.0307268	0.0173902	8.39e-09
O15143	ARC1B_HUMAN	Actin-related protein 2/3 complex subunit 1B OS=Homo sapiens GN=ARPC1B PE=1 SV=3	3	3	1	1.15792	0.986526	1.7219	0.52244	2.38e-09	0.00107368
A8MYB8	A8MYB8_HUMAN	Uncharacterized protein OS=Homo sapiens GN=ALDH3A1 PE=3 SV=1	11	2	1	1.31403	1.59312	0.778296	0.968311	8.15e-09	7.78e-07
F5H0M0	F5H0M0_HUMAN	Uncharacterized protein OS=Homo sapiens GN=ACOX1 PE=4 SV=1	2	2	1	0.971884	1.52696	1.05183	*	*	*
P02675	FIBB_HUMAN	Fibrinogen beta chain OS=Homo sapiens GN=FGB PE=1 SV=2	145	39	1	0.831409	0.8583	0.952656	0.0446238	0.088134	0.000291
P30049	ATPD_HUMAN	ATP synthase subunit delta, mitochondrial OS=Homo sapiens GN=ATP5D PE=1 SV=2	3	2	1	1.02477	1.42653	0.76963	0.143831	0	0
Q9Y3P9	RBGP1_HUMAN	Rab GTPase-activating protein 1 OS=Homo sapiens GN=RABGAP1 PE=1 SV=3	2	2	1	0.882536	0.997241	0.640483	*	*	*
F5H783	F5H783_HUMAN	Uncharacterized protein OS=Homo sapiens GN=STIP1 PE=4 SV=1	2	2	1	0.863021	1.21206	0.669487	*	*	*
P0CG04	LAC1_HUMAN	Ig lambda-1 chain C regions OS=Homo sapiens GN=IGLC1 PE=1 SV=1	8	3	1	0.928446	1.34629	1.16677	3.44e-05	3.46e-06	0
Q6YN16-2	HSDL2_HUMAN	Isoform 2 of Hydroxysteroid dehydrogenase-like protein 2 OS=Homo sapiens GN=HSDL2	2	2	1	1.04713	1.7846	1.16666	*	*	*
B0UXQ1	B0UXQ1_HUMAN	Major histocompatibility complex, class I, A OS=Homo sapiens GN=HLA-A PE=3 SV=1	3	3	1	0.854107	0.871466	0.825266	4.56e-08	1.02e-07	5.44e-09
E9PCW0	E9PCW0_HUMAN	Uncharacterized protein OS=Homo sapiens GN=PHB PE=4 SV=1	6	6	1	0.893877	0.915388	0.910423	0.000146	2.27e-05	5.55e-16
P09382	LEG1_HUMAN	Galectin-1 OS=Homo sapiens GN=LGALS1 PE=1 SV=2	2	2	1	0.898658	0.609799	1.38119	*	*	*
Q9UNZ2-6	NSF1C_HUMAN	Isoform 4 of NSFL1 cofactor p47 OS=Homo sapiens GN=NSFL1C	2	2	1	1.0499	1.06293	0.818338	*	*	*
P30740	ILEU_HUMAN	Leukocyte elastase inhibitor OS=Homo sapiens GN=SERPINB1 PE=1 SV=1	45	20	1	1.12147	1.43705	0.972681	0.705868	0.00269409	7.83e-05
		decoy_12310	2	2	1	1.20611	0.961649	1.09536	*	*	*
P05546	HEP2_HUMAN	Heparin cofactor 2 OS=Homo sapiens GN=SERPIND1 PE=1 SV=3	7	6	1	0.847137	0.764108	1.51369	0.0403481	0.022919	5.55e-13
P62714	PP2AB_HUMAN	Serine/threonine-protein phosphatase 2A catalytic subunit beta isoform OS=Homo sapiens GN=PPP2CB PE=1 SV=1	5	3	1	1.23677	1.09185	1.08706	0.647975	0	5.11e-15
Q14166	TTL12_HUMAN	Tubulin--tyrosine ligase-like protein 12 OS=Homo sapiens GN=TTLL12 PE=1 SV=2	7	5	1	1.01053	0.995284	0.837846	0.0376265	0.000179	4.48e-10
Q9UI12-2	VATH_HUMAN	Isoform 2 of V-type proton ATPase subunit H OS=Homo sapiens GN=ATP6V1H	3	2	1	1.85612	1.10824	0.872998	0.512706	0	0
D6RBE9	D6RBE9_HUMAN	Uncharacterized protein OS=Homo sapiens GN=ANXA5 PE=3 SV=1	6	5	1	1.01352	0.809145	1.23001	0.451241	9.31e-12	0
P09543-2	CN37_HUMAN	Isoform CNPI of 2',3'-cyclic-nucleotide 3'-phosphodiesterase OS=Homo sapiens GN=CNP	3	3	1	1.31061	1.28033	0.995817	0.845729	0	3.97e-14
Q5EP54	Q5EP54_HUMAN	MHC class II antigen OS=Homo sapiens GN=HLA-DPB1 PE=2 SV=1	2	2	1	0.636908	0.397816	0.931902	*	*	*
P13671	CO6_HUMAN	Complement component C6 OS=Homo sapiens GN=C6 PE=1 SV=3	2	2	1	1.09961	0.801881	1.39886	*	*	*
P16157-9	ANK1_HUMAN	Isoform Er8 of Ankyrin-1 OS=Homo sapiens GN=ANK1	13	11	1	0.893736	0.972395	1.07459	0.0873683	0.00170378	4.32e-05
P25815	S100P_HUMAN	Protein S100-P OS=Homo sapiens GN=S100P PE=1 SV=2	2	2	1	1.16042	0.651177	1.30085	*	*	*
O00571	DDX3X_HUMAN	ATP-dependent RNA helicase DDX3X OS=Homo sapiens GN=DDX3X PE=1 SV=3	5	4	1	1.40649	0.813309	1.19767	0.782936	0.00228973	1.57e-08
F5GZL0	F5GZL0_HUMAN	Uncharacterized protein OS=Homo sapiens GN=EPS8L1 PE=4 SV=1	8	7	1	0.912756	1.11302	0.586798	0.483441	0.0443107	0.0594533
E9PMD8	E9PMD8_HUMAN	Uncharacterized protein OS=Homo sapiens GN=PSMC3 PE=4 SV=1	8	5	1	1.00082	1.04494	1.14675	0.263734	2.24e-08	3.69e-08
P39019	RS19_HUMAN	40S ribosomal protein S19 OS=Homo sapiens GN=RPS19 PE=1 SV=2	4	4	1	2.17888	1.25842	1.26489	0.537711	0.0289383	2.26e-07
Q01469	FABP5_HUMAN	Fatty acid-binding protein, epidermal OS=Homo sapiens GN=FABP5 PE=1 SV=3	15	8	1	1.43764	1.15628	0.909606	0.891388	0.0230018	0.000646
C9JDX6	C9JDX6_HUMAN	Uncharacterized protein OS=Homo sapiens GN=DNAJB6 PE=4 SV=1	2	2	1	0.765698	0.712731	0.81782	*	*	*
P30044	PRDX5_HUMAN	Peroxiredoxin-5, mitochondrial OS=Homo sapiens GN=PRDX5 PE=1 SV=4	17	8	1	1.09433	1.30817	1.05152	0.635223	0.0257508	5.78e-05
P25685	DNJB1_HUMAN	DnaJ homolog subfamily B member 1 OS=Homo sapiens GN=DNAJB1 PE=1 SV=4	4	4	1	1.09478	1.21245	0.933858	0.510794	2.74e-10	0
P0CF74	LAC6_HUMAN	Ig lambda-6 chain C region OS=Homo sapiens GN=IGLC6 PE=4 SV=1	31	3	1	0.920555	1.29171	1.11508	0.0150065	0.0326419	0.000162
P13796	PLSL_HUMAN	Plastin-2 OS=Homo sapiens GN=LCP1 PE=1 SV=6	6	4	1	1.14372	0.681232	0.963547	0.802921	1.21e-06	1.42e-07
P12956	XRCC6_HUMAN	X-ray repair cross-complementing protein 6 OS=Homo sapiens GN=XRCC6 PE=1 SV=2	7	5	1	0.869061	0.954945	1.11543	0.0386569	0.0116077	5.73e-05
P22528	SPR1B_HUMAN	Cornifin-B OS=Homo sapiens GN=SPRR1B PE=1 SV=2	4	2	1	6.19018	0.744182	0.581757	0.0161851	0.387254	0.022872
F5H399	F5H399_HUMAN	Uncharacterized protein OS=Homo sapiens GN=RAB2A PE=4 SV=1	3	3	1	0.954383	1.52256	0.97363	0.0392829	3.51e-07	2.71e-11
Q2M2I5	K1C24_HUMAN	Keratin, type I cytoskeletal 24 OS=Homo sapiens GN=KRT24 PE=1 SV=1	10	8	1	0.857103	0.421122	0.971233	0.243672	0.97672	2.34e-05
E9PR30	E9PR30_HUMAN	Uncharacterized protein OS=Homo sapiens GN=FAU PE=4 SV=1	2	2	1	1.37937	0.981251	1.19119	*	*	*
P02790	HEMO_HUMAN	Hemopexin OS=Homo sapiens GN=HPX PE=1 SV=2	7	5	1	0.92108	0.733298	1.3248	0.026526	0.000933	1.89e-12
A9Z1X1	A9Z1X1_HUMAN	Uncharacterized protein OS=Homo sapiens GN=PGD PE=2 SV=2	4	4	1	1.54351	0.865891	0.925479	0.842337	0.00132605	3.6e-08
ENSEMBL:ENSBTAP00000031900		(Bos taurus) 121 kDa protein	3	2	1	0.81397	0.596662	1.33422	2.44e-05	1.52e-12	0
C9JZI2	C9JZI2_HUMAN	Uncharacterized protein OS=Homo sapiens GN=SEPT2 PE=4 SV=1	3	2	1	0.947934	0.816638	0.738656	0.0237111	3.14e-07	0.000433
Q08188	TGM3_HUMAN	Protein-glutamine gamma-glutamyltransferase E OS=Homo sapiens GN=TGM3 PE=1 SV=4	112	42	1	1.18811	1.27191	0.895765	0.862118	0.00206789	2e-05
Q92544	TM9S4_HUMAN	Transmembrane 9 superfamily member 4 OS=Homo sapiens GN=TM9SF4 PE=1 SV=2	3	2	1	1.13425	1.01826	1.04476	0.00236625	0	0
P35237	SPB6_HUMAN	Serpin B6 OS=Homo sapiens GN=SERPINB6 PE=1 SV=3	4	3	1	0.997109	0.994184	0.738377	0.41443	0.00127332	0.0576255
Q86UP2	KTN1_HUMAN	Kinectin OS=Homo sapiens GN=KTN1 PE=1 SV=1	5	5	1	0.851251	0.894546	0.891034	0.00437106	0.0634928	1.99e-13
TREMBL:A2A4G1		Tax_Id=10090 Gene_Symbol=Krt15 Keratin complex 1, acidic, gene 15	11	7	1	0.980905	2.04153	0.842926	0.0868281	3.45e-05	4.57e-09
P14550	AK1A1_HUMAN	Alcohol dehydrogenase [NADP+] OS=Homo sapiens GN=AKR1A1 PE=1 SV=3	3	3	1	1.15042	1.35023	0.947177	0.00522866	2.68e-07	2.77e-10
P22735	TGM1_HUMAN	Protein-glutamine gamma-glutamyltransferase K OS=Homo sapiens GN=TGM1 PE=1 SV=4	59	28	1	1.25304	1.11339	1.00028	0.946888	0.000517	5.54e-07
P49748	ACADV_HUMAN	Very long-chain specific acyl-CoA dehydrogenase, mitochondrial OS=Homo sapiens GN=ACADVL PE=1 SV=1	5	5	1	1.24679	1.08266	1.00911	0.899713	0	0
O75083-3	WDR1_HUMAN	Isoform 2 of WD repeat-containing protein 1 OS=Homo sapiens GN=WDR1	5	4	1	1.20153	1.73381	1.39319	0.69534	2.39e-05	3.53e-07
E7EUU9	E7EUU9_HUMAN	Uncharacterized protein OS=Homo sapiens GN=HBB PE=3 SV=1	150	21	1	0.864978	1.04265	1.44261	0.0936932	0.00759042	2.05e-06
P04433	KV309_HUMAN	Ig kappa chain V-III region VG (Fragment) OS=Homo sapiens PE=1 SV=1	7	3	1	0.973326	1.13406	1.04555	0.0607491	0.000123	0
P12236	ADT3_HUMAN	ADP/ATP translocase 3 OS=Homo sapiens GN=SLC25A6 PE=1 SV=4	7	6	1	1.00554	0.979217	0.975787	0.102683	0.00197847	0
P51648-2	AL3A2_HUMAN	Isoform 2 of Fatty aldehyde dehydrogenase OS=Homo sapiens GN=ALDH3A2	5	3	1	1.00977	1.06188	1.14854	0.179958	0.0091184	0
SWISS-PROT:P02662		Alpha-S1-casein - Bos taurus (Bovine).	12	6	1	1.07751	2.02579	0.75931	0.5374	7.8e-07	0.00298505
E5RFF0	E5RFF0_HUMAN	Uncharacterized protein OS=Homo sapiens GN=ANXA6 PE=3 SV=1	3	3	1	0.891872	0.623455	1.21128	1.88e-09	5.45e-05	0
P04040	CATA_HUMAN	Catalase OS=Homo sapiens GN=CAT PE=1 SV=3	24	12	1	0.879981	1.07742	1.07857	0.0816684	0.0046467	1.32e-05
E9PDK5	E9PDK5_HUMAN	Uncharacterized protein OS=Homo sapiens GN=ANXA11 PE=3 SV=1	11	9	1	1.14683	1.17858	0.985406	0.516133	4.34e-05	3.75e-06
TREMBL:Q1RMN8		(Bos taurus) Similar to Immunoglobulin lambda-like polypeptide 1	2	2	1	0.810582	1.75768	1.31102	*	*	*
Q58FG0	HS905_HUMAN	Putative heat shock protein HSP 90-alpha A5 OS=Homo sapiens GN=HSP90AA5P PE=1 SV=1	2	2	1	1.10839	0.869721	1.00652	*	*	*
B0YIW6	B0YIW6_HUMAN	Archain 1, isoform CRA_a OS=Homo sapiens GN=ARCN1 PE=4 SV=1	3	3	1	0.980976	1.09247	0.982881	0.000276	0	3.3e-09
P30536	TSPOA_HUMAN	Translocator protein OS=Homo sapiens GN=TSPO PE=1 SV=3	2	2	1	0.90679	0.863427	0.998706	*	*	*
P49755	TMEDA_HUMAN	Transmembrane emp24 domain-containing protein 10 OS=Homo sapiens GN=TMED10 PE=1 SV=2	6	5	1	1.01787	1.09695	1.29014	0.00251154	0	0
E9PHL5	E9PHL5_HUMAN	Uncharacterized protein OS=Homo sapiens GN=MVP PE=4 SV=2	27	18	1	0.923612	0.845294	1.03429	0.0584163	0.000914	0.000148
Q5VVQ6	OTU1_HUMAN	Ubiquitin thioesterase OTU1 OS=Homo sapiens GN=YOD1 PE=1 SV=1	6	5	1	1.07872	0.779299	1.12803	0.429534	0.0088186	3.5e-14
P40616	ARL1_HUMAN	ADP-ribosylation factor-like protein 1 OS=Homo sapiens GN=ARL1 PE=1 SV=1	2	2	1	0.89693	1.05726	1.08297	*	*	*
E7ERA4	E7ERA4_HUMAN	Uncharacterized protein OS=Homo sapiens GN=ITIH2 PE=4 SV=2	3	2	1	0.833824	0.662506	1.63536	0.0130832	0.0728265	1.22e-14
SWISS-PROT:P35908		Tax_Id=9606 Gene_Symbol=KRT2 Keratin, type II cytoskeletal 2 epidermal	66	31	1	2.39429	0.689666	1.08729	0.322626	0.29678	4.64e-07
O75367-3	H2AY_HUMAN	Isoform 3 of Core histone macro-H2A.1 OS=Homo sapiens GN=H2AFY	7	4	1	0.99411	0.863463	1.06874	0.0734896	1.56e-06	0
F5H4F9	F5H4F9_HUMAN	Uncharacterized protein OS=Homo sapiens GN=RPS3A PE=4 SV=1	8	6	1	1.03697	1.28564	1.05048	0.27634	1.32e-10	2.42e-11
Q96HE7	ERO1A_HUMAN	ERO1-like protein alpha OS=Homo sapiens GN=ERO1L PE=1 SV=2	9	4	1	1.507	1.3221	0.783287	0.85213	2.11e-06	2.14e-08
P40227	TCPZ_HUMAN	T-complex protein 1 subunit zeta OS=Homo sapiens GN=CCT6A PE=1 SV=3	7	5	1	0.983906	1.0306	1.09737	0.00227683	0.0102446	2.22e-16
O60664	PLIN3_HUMAN	Perilipin-3 OS=Homo sapiens GN=PLIN3 PE=1 SV=3	7	5	1	1.05294	1.34887	0.886808	0.369464	0.000418	1.16e-07
P02748	CO9_HUMAN	Complement component C9 OS=Homo sapiens GN=C9 PE=1 SV=2	8	8	1	0.897558	0.583733	1.0938	0.0346399	0.215954	2.84e-06
P14735	IDE_HUMAN	Insulin-degrading enzyme OS=Homo sapiens GN=IDE PE=1 SV=4	7	5	1	1.54202	0.740838	0.896457	0.77531	0.0491963	0.00213967
E7ERL1	E7ERL1_HUMAN	Ubiquitin-activating enzyme E1 OS=Homo sapiens GN=UBA1 PE=3 SV=1	3	3	1	1.13522	1.19111	1.0936	0.262753	0	3.17e-08
O95833	CLIC3_HUMAN	Chloride intracellular channel protein 3 OS=Homo sapiens GN=CLIC3 PE=1 SV=2	10	5	1	1.06226	1.23756	1.04371	0.125293	1.07e-13	0
Q5T123	Q5T123_HUMAN	SH3 domain binding glutamic acid-rich protein like 3 OS=Homo sapiens GN=SH3BGRL3 PE=2 SV=1	14	3	1	0.950978	1.21746	0.809766	0.0126427	7.11e-08	1.22e-09
F5GWP8	F5GWP8_HUMAN	Uncharacterized protein OS=Homo sapiens GN=JUP PE=4 SV=1	28	3	1	0.867495	0.637271	1.35496	0.0365996	0.0352663	1.31e-08
Q5T2P8	AXA81_HUMAN	Annexin A8-like protein 1 OS=Homo sapiens GN=ANXA8L1 PE=2 SV=1	12	8	1	1.12038	1.12139	0.965955	0.620638	0.000116	6.08e-05
B4DS27	B4DS27_HUMAN	cDNA FLJ51288, highly similar to Kinesin heavy chain OS=Homo sapiens PE=2 SV=1	2	2	1	0.960071	0.907934	1.01301	*	*	*
Q7L7L0	H2A3_HUMAN	Histone H2A type 3 OS=Homo sapiens GN=HIST3H2A PE=1 SV=3	10	4	1	0.859269	0.594377	1.05109	0.00723181	0.0587782	4.76e-06
Q9UBI6	GBG12_HUMAN	Guanine nucleotide-binding protein G(I)/G(S)/G(O) subunit gamma-12 OS=Homo sapiens GN=GNG12 PE=1 SV=3	2	2	1	1.27462	1.84981	1.17209	*	*	*
E7EMZ6	E7EMZ6_HUMAN	Uncharacterized protein OS=Homo sapiens GN=FGA PE=4 SV=1	30	9	1	0.874728	0.672464	0.973244	0.0185642	0.1189	9.23e-12
P31947	1433S_HUMAN	14-3-3 protein sigma OS=Homo sapiens GN=SFN PE=1 SV=1	89	24	1	1.0592	1.24293	0.997855	0.6511	0.0142995	0.000251
P08238	HS90B_HUMAN	Heat shock protein HSP 90-beta OS=Homo sapiens GN=HSP90AB1 PE=1 SV=4	51	30	1	0.940843	0.927279	0.906087	0.177947	0.00231331	3.85e-05
Q9NY65	TBA8_HUMAN	Tubulin alpha-8 chain OS=Homo sapiens GN=TUBA8 PE=1 SV=1	16	9	1	1.25491	0.894844	1.31417	0.964105	0.0078879	0.00100733
E9PBV3	E9PBV3_HUMAN	Uncharacterized protein OS=Homo sapiens GN=SBSN PE=4 SV=1	23	16	1	1.45836	1.87095	0.899384	0.734427	0.000594	3.02e-07
P63092	GNAS2_HUMAN	Guanine nucleotide-binding protein G(s) subunit alpha isoforms short OS=Homo sapiens GN=GNAS PE=1 SV=1	4	2	1	0.942316	0.932792	0.73296	0.00842957	0.0076787	0.000104
E7EV16	E7EV16_HUMAN	Uncharacterized protein OS=Homo sapiens GN=PLTP PE=4 SV=1	2	2	1	1.03779	1.43122	0.846259	*	*	*
C9J592	C9J592_HUMAN	Uncharacterized protein OS=Homo sapiens GN=RAB7A PE=3 SV=1	4	3	1	1.0283	1.05217	1.20256	0.0406527	0	0
P17661	DESM_HUMAN	Desmin OS=Homo sapiens GN=DES PE=1 SV=3	2	2	1	0.802392	0.655494	0.892748	*	*	*
Q7Z4W1	DCXR_HUMAN	L-xylulose reductase OS=Homo sapiens GN=DCXR PE=1 SV=2	3	3	1	1.22366	1.10779	1.05367	0.195481	0.00021	2.22e-15
B4DJ81	B4DJ81_HUMAN	cDNA FLJ60586, highly similar to NADH-ubiquinone oxidoreductase 75 kDa subunit, mitochondrial (EC 1.6.5.3) OS=Homo sapiens PE=2 SV=1	2	2	1	1.20243	1.23498	1.02575	*	*	*
P01008	ANT3_HUMAN	Antithrombin-III OS=Homo sapiens GN=SERPINC1 PE=1 SV=1	23	17	1	0.808943	0.704496	1.09364	0.00426057	0.0524416	9.43e-08
B4DEK4	B4DEK4_HUMAN	cDNA FLJ51799, highly similar to Sorting nexin-2 OS=Homo sapiens PE=2 SV=1	2	2	1	1.21535	0.894397	1.09088	*	*	*
P55036-2	PSMD4_HUMAN	Isoform Rpn10E of 26S proteasome non-ATPase regulatory subunit 4 OS=Homo sapiens GN=PSMD4	2	2	1	0.892514	0.891752	1	*	*	*
P16403	H12_HUMAN	Histone H1.2 OS=Homo sapiens GN=HIST1H1C PE=1 SV=2	19	13	1	0.957121	0.78242	1.39656	0.249536	0.0151357	8.22e-12
Q96NR8	RDH12_HUMAN	Retinol dehydrogenase 12 OS=Homo sapiens GN=RDH12 PE=1 SV=3	2	2	1	0.865458	0.593843	0.911593	*	*	*
F5H7E1	F5H7E1_HUMAN	Uncharacterized protein OS=Homo sapiens GN=ITIH1 PE=4 SV=1	3	3	1	0.893809	0.98262	1.03157	2.64e-09	0.0264043	0.00066
Q9BW30	TPPP3_HUMAN	Tubulin polymerization-promoting protein family member 3 OS=Homo sapiens GN=TPPP3 PE=1 SV=1	2	2	1	1.12368	2.72403	0.876745	*	*	*
Q96C19	EFHD2_HUMAN	EF-hand domain-containing protein D2 OS=Homo sapiens GN=EFHD2 PE=1 SV=1	3	3	1	0.919795	0.939725	0.723026	0.0055435	0.0172405	1.59e-07
P61421	VA0D1_HUMAN	V-type proton ATPase subunit d 1 OS=Homo sapiens GN=ATP6V0D1 PE=1 SV=1	2	2	1	0.98541	0.95345	1.05545	*	*	*
O60437	PEPL_HUMAN	Periplakin OS=Homo sapiens GN=PPL PE=1 SV=4	189	103	1	1.15422	1.47214	0.865355	0.741062	0.000323	0.000441
Q9NZH8-2	IL1F9_HUMAN	Isoform 2 of Interleukin-1 family member 9 OS=Homo sapiens GN=IL1F9	3	3	1	0.892703	1.03914	1.17695	5.81e-13	0.000409	0.000697
P04839	CY24B_HUMAN	Cytochrome b-245 heavy chain OS=Homo sapiens GN=CYBB PE=1 SV=2	2	2	1	0.620113	0.493679	0.64868	*	*	*
P32926	DSG3_HUMAN	Desmoglein-3 OS=Homo sapiens GN=DSG3 PE=1 SV=2	26	16	1	1.32038	1.59152	1.0185	0.959372	5.26e-05	8.06e-10
Q92597	NDRG1_HUMAN	Protein NDRG1 OS=Homo sapiens GN=NDRG1 PE=1 SV=1	4	2	1	0.931474	1.12039	0.821805	0.00309177	0.00531244	1.47e-13
C9JT19	C9JT19_HUMAN	Uncharacterized protein OS=Homo sapiens GN=KRT25 PE=4 SV=1	5	3	1	3.7506	0.781431	0.953479	0.260661	0.419369	1.86e-11
P25705	ATPA_HUMAN	ATP synthase subunit alpha, mitochondrial OS=Homo sapiens GN=ATP5A1 PE=1 SV=1	24	18	1	1.06133	1.50596	1.03347	0.150239	7.44e-06	4.04e-12
Q5T9N7	Q5T9N7_HUMAN	Actin, alpha 2, smooth muscle, aorta (Fragment) OS=Homo sapiens GN=ACTA2 PE=2 SV=1	55	16	1	1.02166	0.763167	0.917534	0.660025	0.234373	0.00867325
E9PCW3	E9PCW3_HUMAN	Uncharacterized protein OS=Homo sapiens GN=C22orf28 PE=4 SV=1	2	2	1	0.974478	0.952566	1.04731	*	*	*
E7ERJ7	E7ERJ7_HUMAN	Uncharacterized protein OS=Homo sapiens GN=PABPC1 PE=4 SV=1	3	3	1	1.03532	1.07549	1.17444	0.0872219	2.16e-05	0
TREMBL:Q7RTT2		Tax_Id=9606 Gene_Symbol=KRT78 Keratin-78	7	5	1	1.58121	1.45638	1.06041	0.751398	0.00293583	1.29e-09
P48594	SPB4_HUMAN	Serpin B4 OS=Homo sapiens GN=SERPINB4 PE=1 SV=2	23	17	1	1.14796	1.66579	1.12397	0.624519	0.00312391	7.64e-12
P62266	RS23_HUMAN	40S ribosomal protein S23 OS=Homo sapiens GN=RPS23 PE=1 SV=3	2	2	1	1.35319	1.20715	1.55735	*	*	*
E5RG68	E5RG68_HUMAN	Uncharacterized protein OS=Homo sapiens GN=CPNE3 PE=4 SV=1	3	2	1	0.962781	1.17552	0.94393	4.56e-13	0	1.99e-14
Q13835	PKP1_HUMAN	Plakophilin-1 OS=Homo sapiens GN=PKP1 PE=1 SV=2	35	22	1	1.35584	0.887436	1.33716	0.910479	0.0290874	3.77e-05
F5H6U8	F5H6U8_HUMAN	Uncharacterized protein OS=Homo sapiens GN=NPEPPS PE=4 SV=1	7	5	1	1.14594	0.855171	0.925766	0.694785	0.0247068	2.04e-08
P31942-3	HNRH3_HUMAN	Isoform 3 of Heterogeneous nuclear ribonucleoprotein H3 OS=Homo sapiens GN=HNRNPH3	3	2	1	0.957732	0.755363	0.850452	0.0256543	3.9e-10	2.39e-05
P31941	ABC3A_HUMAN	Probable DNA dC->dU-editing enzyme APOBEC-3A OS=Homo sapiens GN=APOBEC3A PE=1 SV=3	2	2	1	0.843811	0.959421	1.24438	*	*	*
F5GYJ8	F5GYJ8_HUMAN	Uncharacterized protein OS=Homo sapiens GN=OTUB1 PE=4 SV=1	3	2	1	0.94737	0.856348	0.818577	1.56e-05	9.36e-14	0
Q9Y230	RUVB2_HUMAN	RuvB-like 2 OS=Homo sapiens GN=RUVBL2 PE=1 SV=3	2	2	1	0.991569	0.933361	1.20611	*	*	*
A8K7X6	A8K7X6_HUMAN	Poly(RC) binding protein 2, isoform CRA_b OS=Homo sapiens GN=PCBP2 PE=2 SV=1	4	3	1	1.33933	1.04665	0.832584	0.946202	0.0278989	3.99e-08
E7EWG5	E7EWG5_HUMAN	Uncharacterized protein OS=Homo sapiens GN=ARPC2 PE=4 SV=1	7	4	1	0.962175	0.67754	0.779899	0.0974751	0.183692	0.00187643
P46108	CRK_HUMAN	Adapter molecule crk OS=Homo sapiens GN=CRK PE=1 SV=2	2	2	1	0.870734	1.17192	0.8389	*	*	*
C9JVG0	C9JVG0_HUMAN	Uncharacterized protein OS=Homo sapiens GN=TF PE=4 SV=1	4	2	1	0.76939	0.811417	1.23003	0.0262365	0.0294892	1.22e-12
P01857	IGHG1_HUMAN	Ig gamma-1 chain C region OS=Homo sapiens GN=IGHG1 PE=1 SV=1	61	7	1	0.951563	0.80994	1.24509	0.0937077	0.113337	3.82e-10
E9PP11	E9PP11_HUMAN	Uncharacterized protein OS=Homo sapiens GN=NPEPPS PE=4 SV=1	4	3	1	1.61677	1.09434	1.28391	0.634451	0	4.95e-13
B7WNR0	B7WNR0_HUMAN	Uncharacterized protein OS=Homo sapiens GN=ALB PE=4 SV=1	174	39	1	0.953927	0.852471	1.12782	0.352561	0.0175714	0.00025
Q96KP4-2	CNDP2_HUMAN	Isoform 2 of Cytosolic non-specific dipeptidase OS=Homo sapiens GN=CNDP2	4	3	1	1.13584	0.925745	1.15355	0.00499186	0.0203093	0
B5MCP9	B5MCP9_HUMAN	Uncharacterized protein OS=Homo sapiens GN=RPS7 PE=4 SV=1	9	5	1	1.18132	1.31798	1.02415	0.80798	1.6e-09	0.00100132
P00748	FA12_HUMAN	Coagulation factor XII OS=Homo sapiens GN=F12 PE=1 SV=3	3	2	1	0.987986	0.843551	1.32924	0.00606868	1.7e-12	0
O15254	ACOX3_HUMAN	Peroxisomal acyl-coenzyme A oxidase 3 OS=Homo sapiens GN=ACOX3 PE=1 SV=2	3	3	1	1.05573	1.05888	0.962681	0.0163003	0	0
P09871	C1S_HUMAN	Complement C1s subcomponent OS=Homo sapiens GN=C1S PE=1 SV=1	4	3	1	1.07512	0.840972	1.08755	0.504536	2.19e-11	6.66e-16
E7EQ93	E7EQ93_HUMAN	Uncharacterized protein OS=Homo sapiens GN=STOM PE=4 SV=2	7	4	1	0.947065	0.892082	1.179	0.224905	0.00781025	3.02e-06
P15924	DESP_HUMAN	Desmoplakin OS=Homo sapiens GN=DSP PE=1 SV=3	88	48	1	1.18063	0.844639	1.17899	0.743586	0.00785738	9.71e-06
F2Z3A5	F2Z3A5_HUMAN	Uncharacterized protein OS=Homo sapiens GN=RPL3 PE=4 SV=1	2	2	1	0.963781	1.09377	0.991706	*	*	*
P50395	GDIB_HUMAN	Rab GDP dissociation inhibitor beta OS=Homo sapiens GN=GDI2 PE=1 SV=2	7	4	1	0.994599	0.944866	0.954144	0.00402589	3.82e-07	0
Q9ULV0	MYO5B_HUMAN	Myosin-Vb OS=Homo sapiens GN=MYO5B PE=1 SV=3	3	2	1	0.60939	0.73304	0.429634	0.234423	0.562109	0.575783
P02743	SAMP_HUMAN	Serum amyloid P-component OS=Homo sapiens GN=APCS PE=1 SV=2	7	5	1	0.786687	0.621681	1.17027	0.000732	0.00210799	0
Q5SYZ4	Q5SYZ4_HUMAN	Cellular retinoic acid binding protein 2 (Fragment) OS=Homo sapiens GN=CRABP2 PE=2 SV=1	8	7	1	1.1351	1.64508	1.10813	0.509335	1.42e-07	1.61e-08
A8MZ76	A8MZ76_HUMAN	Uncharacterized protein OS=Homo sapiens GN=PSME2 PE=4 SV=1	3	2	1	1.15047	0.835422	1.19626	0.0478793	0.000533	3.81e-07
F5H8K4	F5H8K4_HUMAN	Uncharacterized protein OS=Homo sapiens GN=PSMD3 PE=4 SV=1	6	6	1	0.811069	0.789157	0.784671	0.0623782	0.107557	0.0086871
Q5T0R3	Q5T0R3_HUMAN	Adenylyl cyclase-associated protein (Fragment) OS=Homo sapiens GN=CAP1 PE=2 SV=1	3	3	1	1.20679	1.125	1.20179	0.859586	0.000182	0
Q5W0S5	Q5W0S5_HUMAN	RAD23 homolog B (S. cerevisiae) (Fragment) OS=Homo sapiens GN=RAD23B PE=2 SV=1	3	2	1	0.9313	0.93732	1.045	0.311645	0.0706852	0.0125036
P37840	SYUA_HUMAN	Alpha-synuclein OS=Homo sapiens GN=SNCA PE=1 SV=1	2	2	1	1.07042	0.82753	1.09482	*	*	*
P12724	ECP_HUMAN	Eosinophil cationic protein OS=Homo sapiens GN=RNASE3 PE=1 SV=2	2	2	1	0.817858	0.757874	1.2708	*	*	*
F5GZV5	F5GZV5_HUMAN	Uncharacterized protein OS=Homo sapiens GN=AP1G1 PE=4 SV=1	2	2	1	1.08093	1.04978	1.22856	*	*	*
P37802	TAGL2_HUMAN	Transgelin-2 OS=Homo sapiens GN=TAGLN2 PE=1 SV=3	12	8	1	0.987502	1.16997	1.36328	0.343191	0.00994735	0
F2Z2U8	F2Z2U8_HUMAN	Uncharacterized protein OS=Homo sapiens GN=MYH14 PE=4 SV=1	18	14	1	0.926145	0.856105	0.748147	0.0939216	0.00397288	0.00123698
P59666	DEF3_HUMAN	Neutrophil defensin 3 OS=Homo sapiens GN=DEFA3 PE=1 SV=1	3	2	1	0.829522	0.720642	1.00769	0.0177943	0.0112486	0
P12004	PCNA_HUMAN	Proliferating cell nuclear antigen OS=Homo sapiens GN=PCNA PE=1 SV=1	3	3	1	1.02149	1.02048	1.11868	0.281757	1.34e-05	0.000236
Q5JXB2	UE2NL_HUMAN	Putative ubiquitin-conjugating enzyme E2 N-like OS=Homo sapiens GN=UBE2NL PE=5 SV=1	2	2	1	1.0331	1.65866	1.12367	*	*	*
P42224-2	STAT1_HUMAN	Isoform Beta of Signal transducer and activator of transcription 1-alpha/beta OS=Homo sapiens GN=STAT1	12	11	1	0.85663	0.67006	0.955578	0.0116444	0.091096	1.33e-05
Q96LJ7	DHRS1_HUMAN	Dehydrogenase/reductase SDR family member 1 OS=Homo sapiens GN=DHRS1 PE=1 SV=1	3	3	1	1.11711	1.13851	0.936468	0.295282	0	0
C9JA77	C9JA77_HUMAN	Uncharacterized protein OS=Homo sapiens GN=KRT13 PE=4 SV=1	582	80	1	1.0054	1.50839	0.910458	0.597869	0.0186269	0.000571
O43396	TXNL1_HUMAN	Thioredoxin-like protein 1 OS=Homo sapiens GN=TXNL1 PE=1 SV=3	4	3	1	0.87038	1.22251	0.771327	4.21e-06	2.23e-05	7.34e-14
Q15642	CIP4_HUMAN	Cdc42-interacting protein 4 OS=Homo sapiens GN=TRIP10 PE=1 SV=3	2	2	1	2.26111	1.7889	1.01738	*	*	*
P28066	PSA5_HUMAN	Proteasome subunit alpha type-5 OS=Homo sapiens GN=PSMA5 PE=1 SV=3	4	4	1	0.991955	0.978353	0.997218	4.28e-11	0.00805343	7.04e-09
P58107	EPIPL_HUMAN	Epiplakin OS=Homo sapiens GN=EPPK1 PE=1 SV=2	25	15	1	1.08715	0.745215	0.845101	0.401048	0.0269209	6.54e-07
Q14134	TRI29_HUMAN	Tripartite motif-containing protein 29 OS=Homo sapiens GN=TRIM29 PE=1 SV=2	12	10	1	1.0803	1.03458	0.966019	0.422957	2.51e-05	5.36e-08
F5GXF2	F5GXF2_HUMAN	Uncharacterized protein OS=Homo sapiens GN=HAL PE=4 SV=1	2	2	1	1.85274	1.28128	1.02476	*	*	*
Q16563	SYPL1_HUMAN	Synaptophysin-like protein 1 OS=Homo sapiens GN=SYPL1 PE=1 SV=1	2	2	1	1.4547	0.604618	1.24996	*	*	*
E7EUF3	E7EUF3_HUMAN	Uncharacterized protein OS=Homo sapiens GN=PPP2R1B PE=4 SV=1	3	3	1	1.64907	1.43114	1.39378	0.500249	0	4.41e-12
P53396	ACLY_HUMAN	ATP-citrate synthase OS=Homo sapiens GN=ACLY PE=1 SV=3	4	3	1	0.94682	1.04495	0.925323	3.07e-08	0.00193822	1.85e-05
Q9Y265	RUVB1_HUMAN	RuvB-like 1 OS=Homo sapiens GN=RUVBL1 PE=1 SV=1	4	3	1	1.11112	1.0095	1.1576	7.51e-05	0.00219542	0.000139
F5GY50	F5GY50_HUMAN	Uncharacterized protein OS=Homo sapiens GN=PTGR1 PE=4 SV=1	7	4	1	1.00978	1.32747	1.08378	0.18923	3.85e-08	0
E9PPU1	E9PPU1_HUMAN	Uncharacterized protein OS=Homo sapiens GN=RPS3 PE=4 SV=1	13	7	1	0.988042	0.901644	1.10467	0.108287	2.31e-05	1.57e-06
P41218	MNDA_HUMAN	Myeloid cell nuclear differentiation antigen OS=Homo sapiens GN=MNDA PE=1 SV=1	5	5	1	0.803381	0.706701	0.914168	0.0572376	0.293778	5.57e-11
O76013	KRT36_HUMAN	Keratin, type I cuticular Ha6 OS=Homo sapiens GN=KRT36 PE=1 SV=1	2	2	1	9.4609	0.561902	0.599386	*	*	*
Q5T0Z8	CF132_HUMAN	Uncharacterized protein C6orf132 OS=Homo sapiens GN=C6orf132 PE=1 SV=4	2	2	1	1.48428	1.11876	0.918558	*	*	*
P12110-2	CO6A2_HUMAN	Isoform 2C2A of Collagen alpha-2(VI) chain OS=Homo sapiens GN=COL6A2	3	3	1	0.865381	0.547808	1.24256	1.12e-07	0.00313307	0.000111
Q9Y371	SHLB1_HUMAN	Endophilin-B1 OS=Homo sapiens GN=SH3GLB1 PE=1 SV=1	2	2	1	0.803106	0.668691	0.598451	*	*	*
O75368	SH3L1_HUMAN	SH3 domain-binding glutamic acid-rich-like protein OS=Homo sapiens GN=SH3BGRL PE=1 SV=1	3	3	1	0.768481	1.08987	0.76263	0.000474	0.00415295	0
P04745	AMY1_HUMAN	Alpha-amylase 1 OS=Homo sapiens GN=AMY1A PE=1 SV=2	149	28	1	1.00992	1.94264	0.690408	0.627317	0.00186138	0.00186917
E5RI09	E5RI09_HUMAN	Uncharacterized protein OS=Homo sapiens GN=ENO3 PE=4 SV=1	8	2	1	1.11123	1.15869	0.963888	0.561681	2.85e-05	1.11e-16
P10412	H14_HUMAN	Histone H1.4 OS=Homo sapiens GN=HIST1H1E PE=1 SV=2	8	5	1	1.06526	0.906792	1.62725	0.229249	0.00234071	6.75e-13
P18510-2	IL1RA_HUMAN	Isoform 2 of Interleukin-1 receptor antagonist protein OS=Homo sapiens GN=IL1RN	26	6	1	1.35166	1.57687	0.91098	0.898545	2.09e-05	1.72e-07
Q07021	C1QBP_HUMAN	Complement component 1 Q subcomponent-binding protein, mitochondrial OS=Homo sapiens GN=C1QBP PE=1 SV=1	4	3	1	0.855728	0.96492	0.679705	0.00108309	8.84e-06	0
Q15126	PMVK_HUMAN	Phosphomevalonate kinase OS=Homo sapiens GN=PMVK PE=1 SV=3	4	3	1	1.24153	1.28841	0.828501	0.848127	1.17e-12	1.01e-07
P61604	CH10_HUMAN	10 kDa heat shock protein, mitochondrial OS=Homo sapiens GN=HSPE1 PE=1 SV=2	5	4	1	0.985993	1.35905	1.08181	2.16e-05	1.5e-10	0
F5GZ16	F5GZ16_HUMAN	Uncharacterized protein OS=Homo sapiens GN=PSMD2 PE=4 SV=1	3	3	1	1.27821	0.8836	1.15314	0.955513	1e-05	0
P11021	GRP78_HUMAN	78 kDa glucose-regulated protein OS=Homo sapiens GN=HSPA5 PE=1 SV=2	41	23	1	1.02586	1.25637	1.05157	0.115855	0.000821	3.78e-09
P61626	LYSC_HUMAN	Lysozyme C OS=Homo sapiens GN=LYZ PE=1 SV=1	21	7	1	1.23392	1.87291	0.668126	0.936849	0.0638464	0.074822
Q9HCY8	S10AE_HUMAN	Protein S100-A14 OS=Homo sapiens GN=S100A14 PE=1 SV=1	9	4	1	1.2818	0.980153	0.755413	0.983983	0.00160645	0.000256
P51159-2	RB27A_HUMAN	Isoform Short of Ras-related protein Rab-27A OS=Homo sapiens GN=RAB27A	2	2	1	1.39835	1.05188	1.38364	*	*	*
O76013-2	KRT36_HUMAN	Isoform 2 of Keratin, type I cuticular Ha6 OS=Homo sapiens GN=KRT36	3	3	1	7.89926	0.595191	0.527453	1.66e-09	0.139018	4.55e-06
P22492	H1T_HUMAN	Histone H1t OS=Homo sapiens GN=HIST1H1T PE=1 SV=4	7	2	1	0.948095	0.706569	1.19831	0.00824732	0.00615847	6.34e-08
P04196	HRG_HUMAN	Histidine-rich glycoprotein OS=Homo sapiens GN=HRG PE=1 SV=1	5	5	1	0.849004	0.887125	0.875381	0.0405752	6.84e-07	3.24e-12
P31151	S10A7_HUMAN	Protein S100-A7 OS=Homo sapiens GN=S100A7 PE=1 SV=4	14	4	1	1.18479	1.28468	1.24374	0.725071	1.59e-09	0
P19338	NUCL_HUMAN	Nucleolin OS=Homo sapiens GN=NCL PE=1 SV=3	8	7	1	0.911044	0.852355	0.958399	0.0268513	0.0117314	0.00124146
P40939	ECHA_HUMAN	Trifunctional enzyme subunit alpha, mitochondrial OS=Homo sapiens GN=HADHA PE=1 SV=2	16	7	1	1.0608	1.12383	1.03385	0.35035	0.00219076	5.76e-05
E9PLH9	E9PLH9_HUMAN	Uncharacterized protein OS=Homo sapiens GN=TSTA3 PE=4 SV=1	3	2	1	1.29683	1.37289	1.17504	0.984169	0	2.76e-09
Q86XP0	PA24D_HUMAN	Cytosolic phospholipase A2 delta OS=Homo sapiens GN=PLA2G4D PE=2 SV=2	2	2	1	0.968187	0.620659	0.941451	*	*	*
B4DP75	B4DP75_HUMAN	cDNA FLJ56579, highly similar to Prohibitin-2 OS=Homo sapiens PE=2 SV=1	3	3	1	1.12097	1.33665	1.25693	8.88e-16	0	0
P28676	GRAN_HUMAN	Grancalcin OS=Homo sapiens GN=GCA PE=1 SV=2	6	4	1	1.08012	0.660751	1.05558	0.524678	0.0206051	3.36e-05
E7ES33	E7ES33_HUMAN	Uncharacterized protein OS=Homo sapiens GN=SEPT7 PE=3 SV=2	6	5	1	1.25648	1.15712	1.01018	0.920917	9.44e-07	1.06e-07
Q5SX87	Q5SX87_HUMAN	GDP dissociation inhibitor 2 (Fragment) OS=Homo sapiens GN=GDI2 PE=2 SV=1	4	3	1	1.33669	0.92771	0.912767	0.754254	0.00250521	1.15e-05
E7EW61	E7EW61_HUMAN	Uncharacterized protein OS=Homo sapiens GN=TTR PE=3 SV=2	7	4	1	0.756388	0.743835	0.958138	0.00667572	0.0211319	0.00194493
P46778	RL21_HUMAN	60S ribosomal protein L21 OS=Homo sapiens GN=RPL21 PE=1 SV=2	3	3	1	0.997896	1.24314	0.969354	0.216564	0.000774	5.8e-09
E9PGE1	E9PGE1_HUMAN	Uncharacterized protein OS=Homo sapiens GN=DCTN1 PE=4 SV=1	2	2	1	0.916519	0.924146	0.814251	*	*	*
Q9UBC9	SPRR3_HUMAN	Small proline-rich protein 3 OS=Homo sapiens GN=SPRR3 PE=1 SV=2	89	19	1	1.8473	1.72494	1.08204	0.614368	0.0166118	0.000337
P46459	NSF_HUMAN	Vesicle-fusing ATPase OS=Homo sapiens GN=NSF PE=1 SV=3	6	6	1	1.0514	1.0537	1.20279	0.115547	0.000343	0
Q92900	RENT1_HUMAN	Regulator of nonsense transcripts 1 OS=Homo sapiens GN=UPF1 PE=1 SV=2	2	2	1	0.965417	0.670397	0.734293	*	*	*
P49368	TCPG_HUMAN	T-complex protein 1 subunit gamma OS=Homo sapiens GN=CCT3 PE=1 SV=4	5	4	1	2.14284	1.24722	1.08304	0.478875	0.0134762	1.71e-05
P59190	RAB15_HUMAN	Ras-related protein Rab-15 OS=Homo sapiens GN=RAB15 PE=1 SV=1	9	2	1	0.936822	1.10814	1.1448	0.00397021	0	0
B4DQY1	B4DQY1_HUMAN	cDNA FLJ56133, highly similar to Serine/threonine-protein phosphatase 2A 65 kDa regulatory subunit A alpha isoform OS=Homo sapiens PE=2 SV=1	6	4	1	1.06418	1.02552	1.14839	0.207273	0.00182113	1.05e-07
F5GYQ4	F5GYQ4_HUMAN	Uncharacterized protein OS=Homo sapiens GN=GLUD1 PE=4 SV=1	5	5	1	0.94869	1.62506	0.875501	0.0357314	6.5e-12	5.82e-06
A5JHP3	A5JHP3_HUMAN	Dermcidin isoform 2 OS=Homo sapiens GN=DCD PE=2 SV=1	2	2	1	2.20818	1.69889	0.662541	*	*	*
P13647	K2C5_HUMAN	Keratin, type II cytoskeletal 5 OS=Homo sapiens GN=KRT5 PE=1 SV=3	14	5	1	1.43877	0.789354	1.00459	0.881428	0.0620054	0.000714
Q5JRR6	Q5JRR6_HUMAN	Ubiquitin-like modifier activating enzyme 1 OS=Homo sapiens GN=UBA1 PE=2 SV=1	5	4	1	1.11485	1.32974	1.12227	0.370312	3.61e-07	4.95e-07
P02812	PRB2_HUMAN	Basic salivary proline-rich protein 2 OS=Homo sapiens GN=PRB2 PE=1 SV=3	3	2	1	1.49524	1.42509	1.35613	0.563054	2.04e-08	0
P29692-2	EF1D_HUMAN	Isoform 2 of Elongation factor 1-delta OS=Homo sapiens GN=EEF1D	7	5	1	0.976638	1.29184	1.19955	0.310545	1.93e-07	0
P04264	K2C1_HUMAN	Keratin, type II cytoskeletal 1 OS=Homo sapiens GN=KRT1 PE=1 SV=6	18	2	1	3.4556	1.94115	0.917712	0.0218608	0.00121999	0
P07355-2	ANXA2_HUMAN	Isoform 2 of Annexin A2 OS=Homo sapiens GN=ANXA2	42	15	1	1.08705	1.36573	1.00962	0.584272	0.000327	4.88e-15
SWISS-PROT:P02676		(Bos taurus) similar to Fibrinogen beta chain precursor	7	5	1	0.892593	1.23919	1.27699	0.0441534	0.000168	3.74e-10
ENSEMBL:ENSBTAP00000016242		(Bos taurus) similar to alpha-tubulin I isoform 1	7	6	1	0.860751	0.663564	0.958375	0.0494668	0.331138	4.47e-05
P62191	PRS4_HUMAN	26S protease regulatory subunit 4 OS=Homo sapiens GN=PSMC1 PE=1 SV=1	2	2	1	1.10997	1.05283	0.967256	*	*	*
Q86VP6-2	CAND1_HUMAN	Isoform 2 of Cullin-associated NEDD8-dissociated protein 1 OS=Homo sapiens GN=CAND1	7	5	1	1.15646	1.00876	1.02864	0.70419	1.34e-09	0
A2A274	A2A274_HUMAN	Aconitase 2, mitochondrial OS=Homo sapiens GN=ACO2 PE=4 SV=1	5	4	1	1.08388	1.70728	1.08578	0.355871	2.16e-10	1.33e-15
O15020-2	SPTN2_HUMAN	Isoform 2 of Spectrin beta chain, brain 2 OS=Homo sapiens GN=SPTBN2	12	10	1	1.05703	0.992679	0.922057	0.120965	0.000124	1.23e-06
P21333	FLNA_HUMAN	Filamin-A OS=Homo sapiens GN=FLNA PE=1 SV=4	55	38	1	0.897593	0.669188	1.0569	0.0353009	0.0519564	7.16e-07
Q99714	HCD2_HUMAN	3-hydroxyacyl-CoA dehydrogenase type-2 OS=Homo sapiens GN=HSD17B10 PE=1 SV=3	4	4	1	1.07544	1.36422	0.808524	0.235571	0.00144636	6.04e-05
Q9H3P7	GCP60_HUMAN	Golgi resident protein GCP60 OS=Homo sapiens GN=ACBD3 PE=1 SV=4	2	2	1	1.30581	1.29106	0.901635	*	*	*
D6RDF4	D6RDF4_HUMAN	Uncharacterized protein OS=Homo sapiens GN=GNB2L1 PE=4 SV=1	5	2	1	0.921157	0.805911	1.00589	0.0139462	3.44e-11	2.56e-05
P23528	COF1_HUMAN	Cofilin-1 OS=Homo sapiens GN=CFL1 PE=1 SV=3	25	11	1	0.933667	1.342	1.15177	0.123706	3.89e-06	4.05e-11
Q07020	RL18_HUMAN	60S ribosomal protein L18 OS=Homo sapiens GN=RPL18 PE=1 SV=2	5	4	1	1.16857	1.18165	1.31089	0.541711	0	3.37e-06
P49913	CAMP_HUMAN	Cathelicidin antimicrobial peptide OS=Homo sapiens GN=CAMP PE=1 SV=1	2	2	1	0.863022	0.734587	1.19007	*	*	*
P04280	PRP1_HUMAN	Basic salivary proline-rich protein 1 OS=Homo sapiens GN=PRB1 PE=1 SV=2	2	2	1	1.21231	2.04263	0.803865	*	*	*
B4DPP8	B4DPP8_HUMAN	Uncharacterized protein OS=Homo sapiens GN=KNG1 PE=2 SV=1	4	3	1	0.807978	0.853704	1.3545	4.58e-13	0.000251	2.22e-16
P48735	IDHP_HUMAN	Isocitrate dehydrogenase [NADP], mitochondrial OS=Homo sapiens GN=IDH2 PE=1 SV=2	6	5	1	0.957913	1.10133	0.852437	0.12119	5.32e-14	0
P18077	RL35A_HUMAN	60S ribosomal protein L35a OS=Homo sapiens GN=RPL35A PE=1 SV=2	3	3	1	1.27248	1.16477	1.41828	0.959615	0.000321	1.88e-08
P27105	STOM_HUMAN	Erythrocyte band 7 integral membrane protein OS=Homo sapiens GN=STOM PE=1 SV=3	6	5	1	0.843947	0.733921	1.01217	6.66e-15	0.128391	7.5e-05
Q6IBS0	TWF2_HUMAN	Twinfilin-2 OS=Homo sapiens GN=TWF2 PE=1 SV=2	2	2	1	0.953815	1.1953	0.826886	*	*	*
P34896	GLYC_HUMAN	Serine hydroxymethyltransferase, cytosolic OS=Homo sapiens GN=SHMT1 PE=1 SV=1	2	2	1	1.13573	1.54774	0.815156	*	*	*
Q15942	ZYX_HUMAN	Zyxin OS=Homo sapiens GN=ZYX PE=1 SV=1	3	3	1	0.914501	0.836329	1.22036	2.73e-05	4.55e-07	0
Q07065	CKAP4_HUMAN	Cytoskeleton-associated protein 4 OS=Homo sapiens GN=CKAP4 PE=1 SV=2	18	14	1	0.870273	0.770561	0.934461	0.0160723	0.0567975	1.32e-05
Q07955-2	SRSF1_HUMAN	Isoform ASF-2 of Serine/arginine-rich splicing factor 1 OS=Homo sapiens GN=SRSF1	3	3	1	0.962284	0.909288	0.900029	0.000863	0.000256	9.06e-13
P40925	MDHC_HUMAN	Malate dehydrogenase, cytoplasmic OS=Homo sapiens GN=MDH1 PE=1 SV=4	3	3	1	1.23482	1.24922	1.11289	0.778399	0	0
P23246	SFPQ_HUMAN	Splicing factor, proline- and glutamine-rich OS=Homo sapiens GN=SFPQ PE=1 SV=2	3	2	1	0.758716	0.792763	0.881662	0.0305223	0.000124	0.00237601
B4DNN3	B4DNN3_HUMAN	cDNA FLJ54453, highly similar to Glutaminyl-tRNA synthetase (EC 6.1.1.18) OS=Homo sapiens PE=2 SV=1	2	2	1	0.924263	0.931653	0.948298	*	*	*
B1ALW1	B1ALW1_HUMAN	Thioredoxin OS=Homo sapiens GN=TXN PE=4 SV=1	13	4	1	1.23112	1.43209	1.09	0.888531	6.59e-05	1.12e-05
Q4LE64	Q4LE64_HUMAN	NUMA1 variant protein (Fragment) OS=Homo sapiens GN=NUMA1 variant protein PE=2 SV=1	2	2	1	0.811826	0.822724	0.615347	*	*	*
B0V2C8	B0V2C8_HUMAN	Complement component 4A (Rodgers blood group) OS=Homo sapiens GN=C4A PE=4 SV=1	53	35	1	0.857185	0.748997	1.13517	0.0751464	0.0482108	2.39e-05
P57735	RAB25_HUMAN	Ras-related protein Rab-25 OS=Homo sapiens GN=RAB25 PE=1 SV=2	2	2	1	0.794329	1.01401	0.705796	*	*	*
P23141-2	EST1_HUMAN	Isoform 2 of Liver carboxylesterase 1 OS=Homo sapiens GN=CES1	5	4	1	1.06419	1.40363	0.970273	0.165787	5.08e-10	1.68e-14
B7Z4C8	B7Z4C8_HUMAN	Uncharacterized protein OS=Homo sapiens GN=RPL31 PE=2 SV=1	4	3	1	1.32164	1.54705	1.08718	0.946852	1.02e-10	0.000182
B7Z5W1	B7Z5W1_HUMAN	Uncharacterized protein OS=Homo sapiens GN=F11R PE=2 SV=1	2	2	1	1.47886	0.812228	0.890832	*	*	*
C9JEV0	C9JEV0_HUMAN	Uncharacterized protein OS=Homo sapiens GN=AZGP1 PE=3 SV=1	14	8	1	0.928077	2.27863	0.800644	0.109711	0.00166107	1.09e-05
P55072	TERA_HUMAN	Transitional endoplasmic reticulum ATPase OS=Homo sapiens GN=VCP PE=1 SV=4	37	20	1	1.01006	1.22679	1.08862	0.286251	0.00038	3.15e-05
Q14210	LY6D_HUMAN	Lymphocyte antigen 6D OS=Homo sapiens GN=LY6D PE=1 SV=1	2	2	1	1.37253	3.24131	1.18679	*	*	*
Q8TCT9-5	HM13_HUMAN	Isoform 5 of Minor histocompatibility antigen H13 OS=Homo sapiens GN=HM13	2	2	1	1.09445	1.42512	0.871081	*	*	*
O95817	BAG3_HUMAN	BAG family molecular chaperone regulator 3 OS=Homo sapiens GN=BAG3 PE=1 SV=3	5	5	1	0.959995	1.16357	0.787801	0.0149392	2.2e-07	0
Q5T8U5	Q5T8U5_HUMAN	Surfeit 4 OS=Homo sapiens GN=SURF4 PE=2 SV=1	4	2	1	0.912369	0.869144	0.965243	0	3.7e-11	0
P27482	CALL3_HUMAN	Calmodulin-like protein 3 OS=Homo sapiens GN=CALML3 PE=1 SV=2	25	10	1	0.949379	0.967232	0.817207	0.0697129	0.0122029	0.00440063
P15924-2	DESP_HUMAN	Isoform DPII of Desmoplakin OS=Homo sapiens GN=DSP	227	108	1	1.16309	0.907493	1.1631	0.748359	0.00712172	3.48e-07
Q9Y2V2	CHSP1_HUMAN	Calcium-regulated heat stable protein 1 OS=Homo sapiens GN=CARHSP1 PE=1 SV=2	3	2	1	1.24066	1.12287	1.05097	0.753037	0	0
F5GWX2	F5GWX2_HUMAN	Uncharacterized protein OS=Homo sapiens GN=HEBP1 PE=4 SV=1	2	2	1	1.02774	1.372	0.709456	*	*	*
Q12792-4	TWF1_HUMAN	Isoform 4 of Twinfilin-1 OS=Homo sapiens GN=TWF1	2	2	1	1.13592	1.21274	1.10213	*	*	*
C9JIF9	C9JIF9_HUMAN	Uncharacterized protein OS=Homo sapiens GN=APEH PE=4 SV=1	5	5	1	0.908406	0.994652	0.991503	0.00181094	6.19e-09	3.33e-05
O94874	UFL1_HUMAN	E3 UFM1-protein ligase 1 OS=Homo sapiens GN=KIAA0776 PE=1 SV=2	2	2	1	1.09544	0.791894	0.732199	*	*	*
P02814	SMR3B_HUMAN	Submaxillary gland androgen-regulated protein 3B OS=Homo sapiens GN=SMR3B PE=1 SV=2	45	11	1	1.43248	3.17986	0.755349	0.836738	0.00962864	5.34e-06
F5GXK7	F5GXK7_HUMAN	Uncharacterized protein OS=Homo sapiens GN=UBC PE=4 SV=1	46	5	1	1.01349	1.29381	1.07292	0.140009	3.72e-07	9.22e-08
Q86Y46	K2C73_HUMAN	Keratin, type II cytoskeletal 73 OS=Homo sapiens GN=KRT73 PE=1 SV=1	32	3	1	1.01491	2.23528	0.851484	0.325734	0.000495	0.00122229
O60218	AK1BA_HUMAN	Aldo-keto reductase family 1 member B10 OS=Homo sapiens GN=AKR1B10 PE=1 SV=2	11	8	1	1.07872	1.30989	1.01176	0.489425	1.84e-06	3.16e-09
E7EM68	E7EM68_HUMAN	Uncharacterized protein OS=Homo sapiens GN=SCARB2 PE=4 SV=1	2	2	1	0.875266	0.79242	0.953069	*	*	*
Q3ZCW2	LEGL_HUMAN	Galectin-related protein OS=Homo sapiens GN=GRP PE=1 SV=2	2	2	1	0.977734	0.857215	0.794936	*	*	*
P01861	IGHG4_HUMAN	Ig gamma-4 chain C region OS=Homo sapiens GN=IGHG4 PE=1 SV=1	6	3	1	0.994331	0.913813	1.2872	0.074489	0	0
P29622	KAIN_HUMAN	Kallistatin OS=Homo sapiens GN=SERPINA4 PE=1 SV=3	2	2	1	0.911371	0.801095	1.10707	*	*	*
Q07157-2	ZO1_HUMAN	Isoform Short of Tight junction protein ZO-1 OS=Homo sapiens GN=TJP1	5	5	1	1.03161	0.97425	0.891634	0.306861	0.0363391	2.94e-05
Q13126	MTAP_HUMAN	S-methyl-5'-thioadenosine phosphorylase OS=Homo sapiens GN=MTAP PE=1 SV=2	3	2	1	0.965411	1.08147	1.15286	5.16e-07	5.22e-15	0
P01024	CO3_HUMAN	Complement C3 OS=Homo sapiens GN=C3 PE=1 SV=2	147	62	1	0.83883	0.82968	1.04828	0.018781	0.0137331	6.9e-06
E7EMY5	E7EMY5_HUMAN	Uncharacterized protein OS=Homo sapiens GN=GLOD4 PE=4 SV=1	4	2	1	0.929753	1.33305	1.33617	0.0579294	0.00229937	3.13e-07
P37837	TALDO_HUMAN	Transaldolase OS=Homo sapiens GN=TALDO1 PE=1 SV=2	10	6	1	1.01433	1.37934	1.14987	0.211402	1.47e-06	6.07e-06
C9JEU5	C9JEU5_HUMAN	Uncharacterized protein OS=Homo sapiens GN=FGG PE=4 SV=1	100	29	1	0.812165	0.776725	1.28337	0.000825	0.0984417	7.7e-06
E7ETK8	E7ETK8_HUMAN	Uncharacterized protein OS=Homo sapiens GN=AARS PE=3 SV=1	5	5	1	0.8364	0.871975	0.725594	0.0678957	0.0610062	0.00895594
P15311	EZRI_HUMAN	Ezrin OS=Homo sapiens GN=EZR PE=1 SV=4	38	21	1	1.09037	1.4135	0.925702	0.42946	0.000807	0.00235954
A8MVC4	A8MVC4_HUMAN	Uncharacterized protein OS=Homo sapiens GN=POF1B PE=4 SV=1	13	8	1	1.24757	0.670418	1.36007	0.915784	0.00448854	5.04e-12
F5H2F4	F5H2F4_HUMAN	Uncharacterized protein OS=Homo sapiens GN=MTHFD1 PE=4 SV=1	7	7	1	0.993889	1.01933	0.924468	0.205173	5.87e-05	3.5e-08
O43399	TPD54_HUMAN	Tumor protein D54 OS=Homo sapiens GN=TPD52L2 PE=1 SV=2	3	2	1	1.01114	1.00765	0.774225	0.0111587	0	0
E7EQL7	E7EQL7_HUMAN	Uncharacterized protein OS=Homo sapiens GN=HSPA1A PE=4 SV=1	2	2	1	2.3691	1.91294	1.32648	*	*	*
Q96G03	PGM2_HUMAN	Phosphoglucomutase-2 OS=Homo sapiens GN=PGM2 PE=1 SV=4	9	7	1	0.930747	0.918919	0.819671	0.460465	0.174858	0.000885
Q9BYG9	Q9BYG9_HUMAN	Nucleophosmin (Nucleolar phosphoprotein B23, numatrin) OS=Homo sapiens GN=NPM1 PE=2 SV=1	18	6	1	0.907701	0.882534	1.10269	0.184173	0.025353	0.000393
P13639	EF2_HUMAN	Elongation factor 2 OS=Homo sapiens GN=EEF2 PE=1 SV=4	5	4	1	1.26241	1.14462	1.31334	0.962488	9.9e-11	9.45e-06
P62826	RAN_HUMAN	GTP-binding nuclear protein Ran OS=Homo sapiens GN=RAN PE=1 SV=3	3	2	1	0.84024	1.09853	1.20471	1.78e-06	9.93e-14	0
C9JI87	C9JI87_HUMAN	Uncharacterized protein OS=Homo sapiens GN=VDAC1 PE=4 SV=1	9	6	1	1.02324	1.28481	1.15502	0.111547	2.06e-08	4.96e-07
P22626	ROA2_HUMAN	Heterogeneous nuclear ribonucleoproteins A2/B1 OS=Homo sapiens GN=HNRNPA2B1 PE=1 SV=2	15	5	1	1.04098	0.876197	0.840128	0.00295051	0.00537993	0
Q9Y2G3	AT11B_HUMAN	Probable phospholipid-transporting ATPase IF OS=Homo sapiens GN=ATP11B PE=1 SV=2	2	2	1	0.873455	1.34666	0.660074	*	*	*
P01019	ANGT_HUMAN	Angiotensinogen OS=Homo sapiens GN=AGT PE=1 SV=1	4	2	1	0.705538	0.702411	1.16426	0.00853786	0.00160267	1.11e-16
P11177	ODPB_HUMAN	Pyruvate dehydrogenase E1 component subunit beta, mitochondrial OS=Homo sapiens GN=PDHB PE=1 SV=3	2	2	1	0.888872	1.59558	0.761178	*	*	*
P62805	H4_HUMAN	Histone H4 OS=Homo sapiens GN=HIST1H4A PE=1 SV=2	44	16	1	1.03888	0.719077	1.3381	0.467465	0.119678	1.67e-15
P62081	RS7_HUMAN	40S ribosomal protein S7 OS=Homo sapiens GN=RPS7 PE=1 SV=1	2	2	1	1.12952	1.09007	1.28845	*	*	*
E9PFF2	E9PFF2_HUMAN	Uncharacterized protein OS=Homo sapiens GN=TKT PE=4 SV=1	11	7	1	1.23761	1.04975	1.17749	0.907626	0.0166878	0
P29034	S10A2_HUMAN	Protein S100-A2 OS=Homo sapiens GN=S100A2 PE=1 SV=3	9	5	1	1.0116	0.669542	1.1579	0.117208	0.00149721	0
Q9Y3D6	FIS1_HUMAN	Mitochondrial fission 1 protein OS=Homo sapiens GN=FIS1 PE=1 SV=2	2	2	1	1.1325	1.0956	1.16218	*	*	*
P07954-2	FUMH_HUMAN	Isoform Cytoplasmic of Fumarate hydratase, mitochondrial OS=Homo sapiens GN=FH	3	2	1	0.772706	1.09939	0.906819	0.064007	0	0
Q9BRA2	TXD17_HUMAN	Thioredoxin domain-containing protein 17 OS=Homo sapiens GN=TXNDC17 PE=1 SV=1	3	3	1	1.22944	1.10134	0.973377	0.651919	7.06e-06	0.000762
P47929	LEG7_HUMAN	Galectin-7 OS=Homo sapiens GN=LGALS7 PE=1 SV=2	47	9	1	1.00278	1.05443	0.888485	0.285065	0.00559889	1.65e-05
Q7Z3Y8	K1C27_HUMAN	Keratin, type I cytoskeletal 27 OS=Homo sapiens GN=KRT27 PE=1 SV=2	6	3	1	0.845443	0.563021	1.22723	6.66e-16	0.489027	3.72e-11
P16615-2	AT2A2_HUMAN	Isoform 2 of Sarcoplasmic/endoplasmic reticulum calcium ATPase 2 OS=Homo sapiens GN=ATP2A2	13	8	1	0.912449	0.946393	0.78333	0.331414	0.0500313	0.0164752
P60842	IF4A1_HUMAN	Eukaryotic initiation factor 4A-I OS=Homo sapiens GN=EIF4A1 PE=1 SV=1	4	3	1	1.05198	0.783166	0.989579	0.605574	0.0272613	1.44e-07
SWISS-PROT:Q9QWL7		Tax_Id=10090 Gene_Symbol=Krt17 Keratin, type I cytoskeletal 17	137	28	1	0.856788	0.495061	1.20373	0.00840857	0.624606	7.47e-06
P40199	CEAM6_HUMAN	Carcinoembryonic antigen-related cell adhesion molecule 6 OS=Homo sapiens GN=CEACAM6 PE=1 SV=3	7	3	1	1.11558	1.24473	1.22747	0.480835	0.000503	0
F5H2W3	F5H2W3_HUMAN	Uncharacterized protein OS=Homo sapiens GN=A2ML1 PE=4 SV=1	27	14	1	1.25898	1.36827	1.07328	0.955198	0.0900606	0.0535347
Q13162	PRDX4_HUMAN	Peroxiredoxin-4 OS=Homo sapiens GN=PRDX4 PE=1 SV=1	9	5	1	1.00011	1.31025	0.962785	0.0516314	1.15e-07	1.23e-07
E9PJ94	E9PJ94_HUMAN	Uncharacterized protein OS=Homo sapiens GN=TRIM29 PE=4 SV=1	5	2	1	1.07758	1.19811	0.900041	0.165104	2.34e-11	4.12e-10
C9JRG0	C9JRG0_HUMAN	Uncharacterized protein OS=Homo sapiens GN=HBD PE=3 SV=1	26	2	1	0.719061	1.25004	1.43363	0.00134149	8.53e-06	5.65e-07
P80188	NGAL_HUMAN	Neutrophil gelatinase-associated lipocalin OS=Homo sapiens GN=LCN2 PE=1 SV=2	8	6	1	1.15837	1.22734	1.18749	0.490161	1.89e-06	0
O00748	EST2_HUMAN	Cocaine esterase OS=Homo sapiens GN=CES2 PE=1 SV=1	8	5	1	1.24642	1.49342	0.848051	0.899338	0.0106117	0.00132975
B4DQ53	B4DQ53_HUMAN	cDNA FLJ51275 OS=Homo sapiens PE=2 SV=1	46	8	1	1.71223	1.64021	0.725405	0.718136	5.74e-06	0.000691
P16070-6	CD44_HUMAN	Isoform 6 of CD44 antigen OS=Homo sapiens GN=CD44	2	2	1	1.03658	0.824601	0.79956	*	*	*
Q5JYR6	Q5JYR6_HUMAN	Ribophorin II OS=Homo sapiens GN=RPN2 PE=2 SV=1	4	3	1	1.31629	0.888012	1.07917	0.970012	0.0318709	2.84e-05
P54920	SNAA_HUMAN	Alpha-soluble NSF attachment protein OS=Homo sapiens GN=NAPA PE=1 SV=3	5	5	1	0.88752	0.998539	0.885172	0.0192083	0.00537436	0
F5H793	F5H793_HUMAN	Uncharacterized protein OS=Homo sapiens GN=LDHB PE=4 SV=1	6	4	1	0.851339	1.0561	0.886483	0.0023065	0.00167793	4.26e-07
F5H7G1	F5H7G1_HUMAN	Uncharacterized protein OS=Homo sapiens GN=C8B PE=4 SV=1	3	3	1	0.99798	0.77337	0.908623	0.414315	0.00970394	1.46e-05
P01023	A2MG_HUMAN	Alpha-2-macroglobulin OS=Homo sapiens GN=A2M PE=1 SV=3	73	39	1	0.826776	0.775315	1.17737	0.131636	0.0222543	1.39e-07
Q5T5C7	Q5T5C7_HUMAN	Seryl-tRNA synthetase OS=Homo sapiens GN=SARS PE=2 SV=1	7	6	1	0.992952	1.10138	0.924738	0.315506	0.000278	2.57e-05
Q13596	SNX1_HUMAN	Sorting nexin-1 OS=Homo sapiens GN=SNX1 PE=1 SV=3	2	2	1	0.979044	0.964271	0.990557	*	*	*
Q5T987	Q5T987_HUMAN	Inter-alpha (Globulin) inhibitor H2 (Fragment) OS=Homo sapiens GN=ITIH2 PE=2 SV=1	7	5	1	0.858864	0.649383	0.95279	0.356352	0.267445	0.00206877
F5H2S7	F5H2S7_HUMAN	Uncharacterized protein OS=Homo sapiens GN=DCTN2 PE=4 SV=1	4	3	1	1.03691	0.887349	0.837654	0.546994	0.0211215	0.0284118
P09651	ROA1_HUMAN	Heterogeneous nuclear ribonucleoprotein A1 OS=Homo sapiens GN=HNRNPA1 PE=1 SV=5	8	8	1	1.0824	0.989371	0.998004	0.318577	0.00406307	2.83e-11
P30043	BLVRB_HUMAN	Flavin reductase OS=Homo sapiens GN=BLVRB PE=1 SV=3	12	5	1	0.904641	0.9847	1.03794	0.000583	0.000751	1e-11
C9J9K3	C9J9K3_HUMAN	Uncharacterized protein OS=Homo sapiens GN=RPSA PE=3 SV=1	5	3	1	1.24123	1.00011	0.923236	0.819585	1.85e-12	0.000406
Q9UM07	PADI4_HUMAN	Protein-arginine deiminase type-4 OS=Homo sapiens GN=PADI4 PE=1 SV=2	6	4	1	1.06498	0.945602	1.25784	0.360386	1.32e-06	0
C9JUG7	C9JUG7_HUMAN	Uncharacterized protein OS=Homo sapiens GN=CAPZA2 PE=4 SV=1	2	2	1	1.06523	1.03646	1.24636	*	*	*
SWISS-PROT:P04264		Tax_Id=9606 Gene_Symbol=KRT1 Keratin, type II cytoskeletal 1	235	52	1	2.08904	1.06101	0.950856	0.394485	0.0178952	5.46e-06
Q8WXD9	CSKI1_HUMAN	Caskin-1 OS=Homo sapiens GN=CASKIN1 PE=1 SV=1	2	2	1	0.95231	1.17737	1.30948	*	*	*
F5H2M9	F5H2M9_HUMAN	Uncharacterized protein OS=Homo sapiens GN=GBP1 PE=4 SV=1	5	5	1	0.951646	0.70961	1.05472	0.0126718	0.00255272	5.77e-15
E9PHF0	E9PHF0_HUMAN	Uncharacterized protein OS=Homo sapiens GN=FLNA PE=4 SV=2	20	15	1	0.953466	0.689187	1.14487	0.166452	0.119578	0.000384
P10909-5	CLUS_HUMAN	Isoform 5 of Clusterin OS=Homo sapiens GN=CLU	13	8	1	0.711472	0.631425	0.761256	0.335131	0.589808	0.202509
B4DG34	B4DG34_HUMAN	cDNA FLJ58988, highly similar to Charged multivesicular body protein 3 OS=Homo sapiens PE=2 SV=1	3	2	1	0.853172	1.35576	0.970604	0.00210736	3.21e-06	0
A6NK07	IF2BL_HUMAN	Eukaryotic translation initiation factor 2 subunit 2-like protein OS=Homo sapiens PE=1 SV=1	2	2	1	0.594762	0.812622	0.53316	*	*	*
Q9Y678	COPG_HUMAN	Coatomer subunit gamma OS=Homo sapiens GN=COPG PE=1 SV=1	4	3	1	1.12775	0.930008	0.811563	0.380537	5.77e-07	2.5e-06
P18124	RL7_HUMAN	60S ribosomal protein L7 OS=Homo sapiens GN=RPL7 PE=1 SV=1	6	6	1	1.04649	1.14382	1.16098	0.0306918	0	7.84e-07
E5RHJ4	E5RHJ4_HUMAN	Uncharacterized protein OS=Homo sapiens GN=KIAA1967 PE=4 SV=1	3	2	1	1.00317	0.920758	0.891397	2.63e-10	1.47e-11	1.84e-05
Q9NR46-2	SHLB2_HUMAN	Isoform 2 of Endophilin-B2 OS=Homo sapiens GN=SH3GLB2	2	2	1	1.28301	1.33961	0.977427	*	*	*
P32969	RL9_HUMAN	60S ribosomal protein L9 OS=Homo sapiens GN=RPL9 PE=1 SV=1	6	3	1	0.953308	1.24899	0.99237	0.00556164	1.36e-07	0
B4DTM7	B4DTM7_HUMAN	cDNA FLJ53006, highly similar to Vinculin OS=Homo sapiens PE=2 SV=1	3	3	1	0.996105	0.982675	1.16041	6.66e-05	0	7.06e-11
Q32MZ4-2	LRRF1_HUMAN	Isoform 2 of Leucine-rich repeat flightless-interacting protein 1 OS=Homo sapiens GN=LRRFIP1	3	3	1	0.848425	0.938382	0.690959	7.53e-05	0.00639698	1.37e-10
E7EPN3	E7EPN3_HUMAN	Uncharacterized protein OS=Homo sapiens GN=POR PE=4 SV=1	4	3	1	1.24635	1.19191	1.13076	0.607751	7.79e-08	1.11e-16
P06733-2	ENOA_HUMAN	Isoform MBP-1 of Alpha-enolase OS=Homo sapiens GN=ENO1	36	16	1	1.0542	1.05154	0.971842	0.486004	0.00647382	1.04e-07
P27824	CALX_HUMAN	Calnexin OS=Homo sapiens GN=CANX PE=1 SV=2	10	8	1	0.895914	0.803851	1.08758	0.0336035	2.32e-05	0.000428
P53618	COPB_HUMAN	Coatomer subunit beta OS=Homo sapiens GN=COPB1 PE=1 SV=3	3	2	1	0.981358	1.0671	0.98605	0.0131147	3.03e-06	1.76e-10
B1AH77	B1AH77_HUMAN	Ras-related C3 botulinum toxin substrate 2 (Rho family, small GTP binding protein Rac2) OS=Homo sapiens GN=RAC2 PE=3 SV=1	4	2	1	1.732	0.951572	1.58359	0.449852	0	0
P09622	DLDH_HUMAN	Dihydrolipoyl dehydrogenase, mitochondrial OS=Homo sapiens GN=DLD PE=1 SV=2	5	4	1	1.03936	1.50636	1.05837	0.0235771	0	2.69e-12
E5RGU8	E5RGU8_HUMAN	Uncharacterized protein OS=Homo sapiens GN=CA1 PE=4 SV=1	26	7	1	0.89599	0.959587	1.16835	0.051316	0.000825	0.000699
P31943	HNRH1_HUMAN	Heterogeneous nuclear ribonucleoprotein H OS=Homo sapiens GN=HNRNPH1 PE=1 SV=4	7	3	1	0.927632	0.778604	0.874775	0.263707	0.076638	2.03e-05
O00151	PDLI1_HUMAN	PDZ and LIM domain protein 1 OS=Homo sapiens GN=PDLIM1 PE=1 SV=4	4	4	1	1.12485	1.15978	1.1548	0.6291	3.53e-05	0
Q9Y5Z4	HEBP2_HUMAN	Heme-binding protein 2 OS=Homo sapiens GN=HEBP2 PE=1 SV=1	4	2	1	1.51568	1.28433	1.12803	0.46416	0.00028	5.4e-08
E9PDI4	E9PDI4_HUMAN	Uncharacterized protein OS=Homo sapiens GN=LAD1 PE=4 SV=1	3	3	1	1.4608	1.39056	0.861644	0.550647	0	6.64e-09
Q9UGM3-2	DMBT1_HUMAN	Isoform 2 of Deleted in malignant brain tumors 1 protein OS=Homo sapiens GN=DMBT1	8	3	1	1.03647	2.49688	0.745195	0.247034	5.19e-05	1.59e-10
Q6JUT2	Q6JUT2_HUMAN	Toll-like receptor adapter molecule 2 (TICAM-2) (Putative NF-kappa-B- activating protein 502). OS=Homo sapiens GN=TIRAP3 PE=2 SV=1	4	4	1	0.868498	0.8517	0.797094	0.349411	0.0324736	0.000229
Q6MZM9	CD040_HUMAN	Uncharacterized protein C4orf40 OS=Homo sapiens GN=C4orf40 PE=1 SV=1	17	2	1	1.16118	1.66702	0.742097	0.541701	0.00213042	0.000366
Q9UDY2-3	ZO2_HUMAN	Isoform C1 of Tight junction protein ZO-2 OS=Homo sapiens GN=TJP2	2	2	1	1.27615	0.740677	0.982229	*	*	*
P20292	AL5AP_HUMAN	Arachidonate 5-lipoxygenase-activating protein OS=Homo sapiens GN=ALOX5AP PE=1 SV=2	3	2	1	0.786238	1.25789	1.13938	0.00153914	0.113815	0.000966
F5H7G9	F5H7G9_HUMAN	Uncharacterized protein OS=Homo sapiens GN=GBP6 PE=4 SV=1	6	4	1	1.30933	1.22065	1.06823	0.962247	7.6e-13	0
Q9C075	K1C23_HUMAN	Keratin, type I cytoskeletal 23 OS=Homo sapiens GN=KRT23 PE=1 SV=2	10	8	1	1.03697	0.591556	1.03769	0.408953	0.0158827	4.3e-10
P30084	ECHM_HUMAN	Enoyl-CoA hydratase, mitochondrial OS=Homo sapiens GN=ECHS1 PE=1 SV=4	4	3	1	1.16844	1.66773	1.14904	0.301522	1.31e-07	0
F2Z388	F2Z388_HUMAN	Uncharacterized protein OS=Homo sapiens GN=RPL35 PE=4 SV=1	2	2	1	1.23799	1.13076	1.36036	*	*	*
Q96HC4-2	PDLI5_HUMAN	Isoform 2 of PDZ and LIM domain protein 5 OS=Homo sapiens GN=PDLIM5	3	3	1	1.08039	1.13362	0.861605	0.359342	1.41e-07	1.64e-13
E9PAV3	E9PAV3_HUMAN	Uncharacterized protein OS=Homo sapiens GN=NACA PE=4 SV=1	4	3	1	0.973421	1.52619	1.02292	0.00194821	1.03e-05	4.44e-16
A8MXA8	A8MXA8_HUMAN	Uncharacterized protein OS=Homo sapiens GN=RPL23A PE=3 SV=1	2	2	1	0.938703	1.21797	0.959803	*	*	*
P22061	PIMT_HUMAN	Protein-L-isoaspartate(D-aspartate) O-methyltransferase OS=Homo sapiens GN=PCMT1 PE=1 SV=4	2	2	1	0.986024	1.36558	0.946427	*	*	*
Q8N1N4-2	K2C78_HUMAN	Isoform 2 of Keratin, type II cytoskeletal 78 OS=Homo sapiens GN=KRT78	52	22	1	1.24784	1.47519	0.898029	0.919854	0.00545607	9.44e-06
E9PLK4	E9PLK4_HUMAN	Uncharacterized protein OS=Homo sapiens GN=AHNAK PE=4 SV=1	4	3	1	1.01411	1.18797	0.777877	0.0140069	5.62e-09	3.11e-10
E9PBJ0	E9PBJ0_HUMAN	Uncharacterized protein OS=Homo sapiens GN=MUC5B PE=4 SV=1	15	11	1	1.21346	2.32067	0.726941	0.790816	0.0111047	0.00132292
P50991	TCPD_HUMAN	T-complex protein 1 subunit delta OS=Homo sapiens GN=CCT4 PE=1 SV=4	8	6	1	1.40033	1.10172	0.993362	0.834641	0.0334576	0.00423877
P16401	H15_HUMAN	Histone H1.5 OS=Homo sapiens GN=HIST1H1B PE=1 SV=3	27	10	1	0.903428	0.785941	1.26757	0.0198646	0.00315603	1.06e-11
P26038	MOES_HUMAN	Moesin OS=Homo sapiens GN=MSN PE=1 SV=3	19	13	1	0.92457	0.966546	0.883155	0.00516185	0.00386568	8.45e-05
F5GY52	F5GY52_HUMAN	Uncharacterized protein OS=Homo sapiens GN=MMP9 PE=4 SV=1	7	6	1	0.855569	0.818563	0.974244	0.103375	0.00773699	8.59e-05
Q14574-2	DSC3_HUMAN	Isoform 3B of Desmocollin-3 OS=Homo sapiens GN=DSC3	5	5	1	1.36839	1.13971	0.957006	0.849601	1.71e-06	0
P25787	PSA2_HUMAN	Proteasome subunit alpha type-2 OS=Homo sapiens GN=PSMA2 PE=1 SV=2	5	2	1	0.937397	0.992459	1.15111	0.11122	7.59e-11	2.22e-16
P55084	ECHB_HUMAN	Trifunctional enzyme subunit beta, mitochondrial OS=Homo sapiens GN=HADHB PE=1 SV=3	2	2	1	0.827681	1.13809	0.693061	*	*	*
Q6IPX4	Q6IPX4_HUMAN	RPS16 protein OS=Homo sapiens GN=RPS16 PE=2 SV=1	7	2	1	1.12178	0.988246	1.32044	0.702849	3.75e-08	9.29e-14
F5GYT4	F5GYT4_HUMAN	Uncharacterized protein OS=Homo sapiens GN=ACTB PE=4 SV=1	63	19	1	1	0.950177	1.02833	0.476605	0.0481168	3.44e-10
P01876	IGHA1_HUMAN	Ig alpha-1 chain C region OS=Homo sapiens GN=IGHA1 PE=1 SV=2	39	9	1	0.882741	1.7861	0.749597	0.250287	0.0180863	0.067624
P00558	PGK1_HUMAN	Phosphoglycerate kinase 1 OS=Homo sapiens GN=PGK1 PE=1 SV=3	16	12	1	1.1115	1.07565	1.20283	0.732371	2.38e-05	0
E9PIQ2	E9PIQ2_HUMAN	Uncharacterized protein OS=Homo sapiens GN=TRIM29 PE=4 SV=1	5	3	1	1.29946	1.13394	1.5094	0.99072	0.0873781	7.43e-14
E7EMX5	E7EMX5_HUMAN	Uncharacterized protein OS=Homo sapiens GN=SERPINB5 PE=3 SV=2	15	9	1	0.964077	1.29603	0.909639	0.291185	0.0136675	7.08e-07
Q9Y4K1	AIM1_HUMAN	Absent in melanoma 1 protein OS=Homo sapiens GN=AIM1 PE=1 SV=3	10	10	1	1.29405	1.2305	0.979454	0.999652	0.00892377	7.63e-05
P62330	ARF6_HUMAN	ADP-ribosylation factor 6 OS=Homo sapiens GN=ARF6 PE=1 SV=2	5	3	1	1.05838	1.41365	1.2702	0.310141	0.000281	0
Q7Z794	K2C1B_HUMAN	Keratin, type II cytoskeletal 1b OS=Homo sapiens GN=KRT77 PE=1 SV=3	8	4	1	2.74218	1.00353	1.07955	0.475101	0.0138114	0.000294
P32942	ICAM3_HUMAN	Intercellular adhesion molecule 3 OS=Homo sapiens GN=ICAM3 PE=1 SV=2	2	2	1	0.822725	0.814246	1.05657	*	*	*
F5H3F0	F5H3F0_HUMAN	Uncharacterized protein OS=Homo sapiens GN=OTUB1 PE=4 SV=1	3	2	1	1.34522	0.92768	1.12451	0.890219	0	0
P14923	PLAK_HUMAN	Junction plakoglobin OS=Homo sapiens GN=JUP PE=1 SV=3	35	20	1	1.48704	0.860706	1.24765	0.803273	0.0232493	1.31e-05
P13489	RINI_HUMAN	Ribonuclease inhibitor OS=Homo sapiens GN=RNH1 PE=1 SV=2	3	2	1	0.992953	0.846925	0.739226	0.0474189	8.88e-15	2.18e-07
P69905	HBA_HUMAN	Hemoglobin subunit alpha OS=Homo sapiens GN=HBA1 PE=1 SV=2	458	59	1	0.813306	0.823376	1.05821	0.0858395	0.118404	0.0126194
C9JWM7	C9JWM7_HUMAN	Uncharacterized protein OS=Homo sapiens GN=ARPC4 PE=4 SV=1	4	3	1	1.00924	1.08441	0.988859	0.267916	0	0
Q9Y6N5	SQRD_HUMAN	Sulfide:quinone oxidoreductase, mitochondrial OS=Homo sapiens GN=SQRDL PE=1 SV=1	7	6	1	1.07842	1.05676	1.00311	0.482355	0.00235749	6.62e-12
C9J8D4	C9J8D4_HUMAN	Uncharacterized protein OS=Homo sapiens GN=MOGS PE=4 SV=1	2	2	1	0.798579	0.64174	0.653801	*	*	*
P62906	RL10A_HUMAN	60S ribosomal protein L10a OS=Homo sapiens GN=RPL10A PE=1 SV=2	2	2	1	1.07071	1.10655	1.35939	*	*	*
C9JTX4	C9JTX4_HUMAN	Uncharacterized protein OS=Homo sapiens GN=JUP PE=4 SV=1	35	13	1	1.2907	0.78955	1.07435	0.996903	0.112404	5.6e-05
E5RGH4	E5RGH4_HUMAN	Uncharacterized protein OS=Homo sapiens GN=HNRNPH1 PE=4 SV=1	2	2	1	1.00361	0.935737	1.07578	*	*	*
O43143	DHX15_HUMAN	Putative pre-mRNA-splicing factor ATP-dependent RNA helicase DHX15 OS=Homo sapiens GN=DHX15 PE=1 SV=2	2	2	1	0.801301	0.693442	0.74534	*	*	*
SWISS-PROT:P07744		Tax_Id=10090 Gene_Symbol=Krt4 Keratin, type II cytoskeletal 4	7	3	1	0.826215	1.51162	0.727556	0.000252	0.002626	1.64e-09
P25788	PSA3_HUMAN	Proteasome subunit alpha type-3 OS=Homo sapiens GN=PSMA3 PE=1 SV=2	4	4	1	0.999127	1.05782	0.944446	0.00032	0.00466248	4.88e-15
P63167	DYL1_HUMAN	Dynein light chain 1, cytoplasmic OS=Homo sapiens GN=DYNLL1 PE=1 SV=1	4	3	1	0.90337	0.986946	1.24603	0.0159774	3.19e-14	0
F5H6I5	F5H6I5_HUMAN	Uncharacterized protein OS=Homo sapiens GN=RPN1 PE=4 SV=1	14	10	1	0.909255	0.935849	1.01314	0.00220655	0.00160453	4.56e-10
Q08554	DSC1_HUMAN	Desmocollin-1 OS=Homo sapiens GN=DSC1 PE=1 SV=2	3	2	1	1.07673	0.886824	0.733104	0.156657	0.141421	0
P12109	CO6A1_HUMAN	Collagen alpha-1(VI) chain OS=Homo sapiens GN=COL6A1 PE=1 SV=3	6	6	1	0.835686	0.501751	1.00446	4.32e-10	0.233548	1.7e-11
P04259	K2C6B_HUMAN	Keratin, type II cytoskeletal 6B OS=Homo sapiens GN=KRT6B PE=1 SV=5	5	2	1	0.957165	0.519996	1.16172	0.187296	0.441177	0
Q16695	H31T_HUMAN	Histone H3.1t OS=Homo sapiens GN=HIST3H3 PE=1 SV=3	13	5	1	1.06544	0.916114	1.15001	0.541231	0.0125652	1.34e-12
E7ERP7	E7ERP7_HUMAN	Uncharacterized protein OS=Homo sapiens GN=APOE PE=4 SV=1	7	5	1	0.838975	0.628779	0.808876	0.00362857	0.152946	0.00517482
P06727	APOA4_HUMAN	Apolipoprotein A-IV OS=Homo sapiens GN=APOA4 PE=1 SV=3	4	4	1	0.875769	0.583792	1.10813	0.00980761	0.0472286	0
P07737	PROF1_HUMAN	Profilin-1 OS=Homo sapiens GN=PFN1 PE=1 SV=2	32	10	1	0.977247	0.960766	1.21017	0.310838	0.0419832	0.000424
P01871	IGHM_HUMAN	Ig mu chain C region OS=Homo sapiens GN=IGHM PE=1 SV=3	16	9	1	0.964813	0.876803	1.32398	0.290404	0.0393475	1.14e-06
E5RHH1	E5RHH1_HUMAN	Uncharacterized protein OS=Homo sapiens GN=RPL26L1 PE=4 SV=1	3	3	1	1.19249	0.917418	1.43843	0.731982	0.00328319	2.22e-16
E9PF69	E9PF69_HUMAN	Uncharacterized protein OS=Homo sapiens GN=APOA1 PE=4 SV=1	7	6	1	0.883332	0.553096	1.09805	5.2e-05	0.0887521	0
Q5T749	KPRP_HUMAN	Keratinocyte proline-rich protein OS=Homo sapiens GN=KPRP PE=1 SV=1	5	3	1	1.38062	0.654525	0.976392	0.8121	0.0056176	5.82e-07
Q9ULT8	HECD1_HUMAN	E3 ubiquitin-protein ligase HECTD1 OS=Homo sapiens GN=HECTD1 PE=1 SV=3	2	2	1	0.505182	0.377198	0.375006	*	*	*
P20591	MX1_HUMAN	Interferon-induced GTP-binding protein Mx1 OS=Homo sapiens GN=MX1 PE=1 SV=4	10	9	1	0.951291	0.529906	1.03247	0.0873681	0.199545	3.38e-05
P31949	S10AB_HUMAN	Protein S100-A11 OS=Homo sapiens GN=S100A11 PE=1 SV=2	13	6	1	2.72381	0.970185	1.0363	0.382213	0.0497292	0.00333872
P01781	HV320_HUMAN	Ig heavy chain V-III region GAL OS=Homo sapiens PE=1 SV=1	3	3	1	0.928	1.34567	1.56967	0.000332	0.00400035	0
F5GZI9	F5GZI9_HUMAN	Uncharacterized protein OS=Homo sapiens GN=ACTN1 PE=4 SV=1	17	8	1	1.12777	0.860536	0.929913	0.663327	0.011363	3.62e-07
Q13409-3	DC1I2_HUMAN	Isoform 2C of Cytoplasmic dynein 1 intermediate chain 2 OS=Homo sapiens GN=DYNC1I2	2	2	1	0.88485	0.997678	0.851785	*	*	*
E9PDB2	E9PDB2_HUMAN	Uncharacterized protein OS=Homo sapiens GN=MDH2 PE=4 SV=1	9	7	1	1.15263	1.643	1.02652	0.587045	1.12e-08	0
A6NLM8	A6NLM8_HUMAN	Uncharacterized protein OS=Homo sapiens GN=SSR4 PE=4 SV=1	2	2	1	0.927823	1.04523	1.02465	*	*	*
A6NIT8	A6NIT8_HUMAN	Uncharacterized protein OS=Homo sapiens GN=HNRNPL PE=2 SV=1	2	2	1	0.994584	0.951616	1.35424	*	*	*
B4DJA5	B4DJA5_HUMAN	cDNA FLJ51867, highly similar to Ras-related protein Rab-5A OS=Homo sapiens PE=2 SV=1	4	4	1	1.07162	0.925081	0.985346	0.477553	1.21e-09	5.28e-12
SWISS-PROT:P02663		Alpha-S2-casein [Contains: Casocidin-1 - Bos taurus (Bovine).	3	3	1	1.14095	2.86424	0.696507	0.77967	1.92e-08	1.35e-06
P04004	VTNC_HUMAN	Vitronectin OS=Homo sapiens GN=VTN PE=1 SV=1	16	10	1	0.856889	0.479615	1.12733	0.0147083	0.641449	1.95e-10
E9PDI3	E9PDI3_HUMAN	Uncharacterized protein OS=Homo sapiens GN=PFKL PE=4 SV=2	4	2	1	0.781605	1.00492	1.2673	0.0003	6.18e-08	5.84e-10
P02751-4	FINC_HUMAN	Isoform 4 of Fibronectin OS=Homo sapiens GN=FN1	34	24	1	0.889185	0.937045	1.20533	0.0178701	0.000814	6.7e-07
E7EMK1	E7EMK1_HUMAN	Uncharacterized protein OS=Homo sapiens GN=FLOT2 PE=4 SV=1	2	2	1	1.09687	0.592928	0.813387	*	*	*
O95433	AHSA1_HUMAN	Activator of 90 kDa heat shock protein ATPase homolog 1 OS=Homo sapiens GN=AHSA1 PE=1 SV=1	3	2	1	0.974739	0.989465	1.14042	0.0173768	4.43e-09	1.22e-15
D6RD66	D6RD66_HUMAN	Uncharacterized protein OS=Homo sapiens GN=WDR1 PE=4 SV=1	9	6	1	1.09873	1.35532	1.20454	0.334724	1.11e-16	1.11e-08
E7EX24	E7EX24_HUMAN	Uncharacterized protein OS=Homo sapiens GN=YWHAZ PE=4 SV=1	42	11	1	1.07349	1.18524	0.990698	0.51031	0.00540562	1.26e-06
O75955	FLOT1_HUMAN	Flotillin-1 OS=Homo sapiens GN=FLOT1 PE=1 SV=3	3	2	1	0.921673	0.79977	1.24268	0	8.75e-05	0
P31930	QCR1_HUMAN	Cytochrome b-c1 complex subunit 1, mitochondrial OS=Homo sapiens GN=UQCRC1 PE=1 SV=3	4	3	1	1.29187	1.18337	1.09895	0.992827	0.000188	0.000114
Q7KZF4	SND1_HUMAN	Staphylococcal nuclease domain-containing protein 1 OS=Homo sapiens GN=SND1 PE=1 SV=1	10	7	1	0.967153	1.11424	0.927353	0.0525351	1.96e-09	0.00107808
O60235	TM11D_HUMAN	Transmembrane protease serine 11D OS=Homo sapiens GN=TMPRSS11D PE=1 SV=1	4	3	1	1.11261	1.57741	1.02627	0.475379	3.79e-06	1.55e-07
O00391-2	QSOX1_HUMAN	Isoform 2 of Sulfhydryl oxidase 1 OS=Homo sapiens GN=QSOX1	5	4	1	1.07985	1.81421	1.03957	0.329537	0	0
F5GZ88	F5GZ88_HUMAN	Uncharacterized protein OS=Homo sapiens GN=DNAJA1 PE=4 SV=1	3	3	1	0.936907	0.908187	0.896755	0.0245506	0	2.34e-08
Q6KB66	K2C80_HUMAN	Keratin, type II cytoskeletal 80 OS=Homo sapiens GN=KRT80 PE=1 SV=2	15	10	1	0.946374	0.658469	1.34767	0.0190316	0.0975142	7.62e-05
O95171	SCEL_HUMAN	Sciellin OS=Homo sapiens GN=SCEL PE=1 SV=2	3	2	1	1.03779	1.79826	0.943649	0.374832	0	2.22e-16
Q6ZRV2	FA83H_HUMAN	Protein FAM83H OS=Homo sapiens GN=FAM83H PE=1 SV=3	5	5	1	1.11515	0.906145	0.841207	0.0631849	0	4.3e-07
P10809	CH60_HUMAN	60 kDa heat shock protein, mitochondrial OS=Homo sapiens GN=HSPD1 PE=1 SV=2	23	12	1	0.97593	1.0732	0.986432	0.445031	0.00451233	1.55e-06
SWISS-PROT:P13646-1		Tax_Id=9606 Gene_Symbol=KRT13 Isoform 1 of Keratin, type I cytoskeletal 13	101	16	1	1.17624	1.47008	0.824522	0.889321	0.00437895	0.000369
Q5TBN3	Q5TBN3_HUMAN	Lymphocyte cytosolic protein 1 (L-plastin) (Fragment) OS=Homo sapiens GN=LCP1 PE=2 SV=1	7	4	1	0.878604	0.864065	1.13171	0.00059	0.0214345	0
P00739	HPTR_HUMAN	Haptoglobin-related protein OS=Homo sapiens GN=HPR PE=2 SV=2	19	10	1	0.798882	0.724689	1.27718	0.000101	0.00426873	2.98e-14
F5H0T6	F5H0T6_HUMAN	Uncharacterized protein OS=Homo sapiens GN=ITGB2 PE=4 SV=1	3	2	1	0.838352	0.727298	1.09527	0.000354	0	4.33e-15
P24534	EF1B_HUMAN	Elongation factor 1-beta OS=Homo sapiens GN=EEF1B2 PE=1 SV=3	8	4	1	1.03628	1.22677	1.10354	0.0972315	9.76e-05	1.86e-05
P22695	QCR2_HUMAN	Cytochrome b-c1 complex subunit 2, mitochondrial OS=Homo sapiens GN=UQCRC2 PE=1 SV=3	7	6	1	1.1957	1.18514	1.04632	0.738389	0.000161	2e-08
A8MUN2	A8MUN2_HUMAN	Uncharacterized protein OS=Homo sapiens GN=APOB PE=4 SV=2	15	9	1	0.907168	1.00193	1.32123	0.0560368	0.00209981	0.00051
F5H857	F5H857_HUMAN	Uncharacterized protein OS=Homo sapiens GN=PGM1 PE=4 SV=1	2	2	1	1.17779	0.99423	1.034	*	*	*
Q9BVA1	TBB2B_HUMAN	Tubulin beta-2B chain OS=Homo sapiens GN=TUBB2B PE=1 SV=1	2	2	1	1.15241	0.921775	1.36883	*	*	*
O00204-2	ST2B1_HUMAN	Isoform 2 of Sulfotransferase family cytosolic 2B member 1 OS=Homo sapiens GN=SULT2B1	3	3	1	1.50743	1.31154	1.12867	0.589995	2.78e-15	1.11e-16
Q9UJ70	NAGK_HUMAN	N-acetyl-D-glucosamine kinase OS=Homo sapiens GN=NAGK PE=1 SV=4	6	4	1	0.98119	0.963518	0.820101	0.25858	0.018548	0.00184923
Q09666	AHNK_HUMAN	Neuroblast differentiation-associated protein AHNAK OS=Homo sapiens GN=AHNAK PE=1 SV=2	200	132	1	1.20314	1.52778	0.915807	0.830849	0.000379	2.03e-06
SWISS-PROT:Q6IFX2		Tax_Id=10090 Gene_Symbol=Krt42 Keratin, type I cytoskeletal 42	183	23	1	0.88511	0.474119	1.01046	0.171133	0.748849	9.38e-05
P04080	CYTB_HUMAN	Cystatin-B OS=Homo sapiens GN=CSTB PE=1 SV=2	37	12	1	1.18019	1.96307	1.06892	0.813956	0.00204512	9.31e-05
P24752	THIL_HUMAN	Acetyl-CoA acetyltransferase, mitochondrial OS=Homo sapiens GN=ACAT1 PE=1 SV=1	2	2	1	1.1179	1.05749	0.801132	*	*	*
B4DRT4	B4DRT4_HUMAN	cDNA FLJ51535, highly similar to Phosphatidylethanolamine-binding protein 1 OS=Homo sapiens PE=2 SV=1	4	4	1	1.63878	1.8179	1.27091	0.478877	6.56e-07	5.37e-06
P17931	LEG3_HUMAN	Galectin-3 OS=Homo sapiens GN=LGALS3 PE=1 SV=5	15	7	1	1.08158	1.2792	0.843554	0.24918	0.00699655	4.21e-05
Q15847	APM2_HUMAN	Adipose most abundant gene transcript 2 protein OS=Homo sapiens GN=APM2 PE=1 SV=1	7	3	1	1.1173	2.05172	0.884771	0.558626	1.17e-05	1.37e-09
Q96DR5	SPLC2_HUMAN	Short palate, lung and nasal epithelium carcinoma-associated protein 2 OS=Homo sapiens GN=SPLUNC2 PE=1 SV=2	18	7	1	1.28717	2.97746	0.665738	0.993165	7.99e-06	0.022112
P07360	CO8G_HUMAN	Complement component C8 gamma chain OS=Homo sapiens GN=C8G PE=1 SV=3	2	2	1	0.923424	0.839226	1.32892	*	*	*
Q9Y394-2	DHRS7_HUMAN	Isoform 2 of Dehydrogenase/reductase SDR family member 7 OS=Homo sapiens GN=DHRS7	2	2	1	0.690189	0.698628	0.735853	*	*	*
B4DUH8	B4DUH8_HUMAN	cDNA FLJ60163, highly similar to Carbonic anhydrase 6 (EC 4.2.1.1) OS=Homo sapiens PE=2 SV=1	10	3	1	0.896074	3.35798	0.680527	0.0152796	3.11e-15	3.14e-11
P35613-2	BASI_HUMAN	Isoform 2 of Basigin OS=Homo sapiens GN=BSG	2	2	1	0.919311	0.620609	1.11973	*	*	*
B7Z268	B7Z268_HUMAN	Single-stranded DNA binding protein 1, isoform CRA_c OS=Homo sapiens GN=SSBP1 PE=2 SV=1	2	2	1	1.08511	0.99594	0.758997	*	*	*
F5H390	F5H390_HUMAN	Uncharacterized protein OS=Homo sapiens GN=CORO1B PE=4 SV=1	2	2	1	1.13429	0.681002	0.839071	*	*	*
F5GXS2	F5GXS2_HUMAN	Uncharacterized protein OS=Homo sapiens GN=ACTN4 PE=4 SV=1	25	13	1	1.03558	1.2794	1.01532	0.296868	0.000635	9.1e-15
Q60FE7	Q60FE7_HUMAN	Filamin B OS=Homo sapiens GN=FLNB PE=2 SV=1	44	32	1	0.908035	0.744713	1.13344	0.0408382	0.0328894	1.5e-07
P13645	K1C10_HUMAN	Keratin, type I cytoskeletal 10 OS=Homo sapiens GN=KRT10 PE=1 SV=6	230	51	1	1.76495	0.90224	0.993338	0.598022	0.0229512	0.000233
Q01813	K6PP_HUMAN	6-phosphofructokinase type C OS=Homo sapiens GN=PFKP PE=1 SV=2	3	3	1	0.704284	0.692281	0.641235	0.189834	0.52258	0.333083
P35606	COPB2_HUMAN	Coatomer subunit beta' OS=Homo sapiens GN=COPB2 PE=1 SV=2	4	3	1	0.96202	1.05569	1.12848	8.7e-05	4.95e-12	0
O00154-4	BACH_HUMAN	Isoform 4 of Cytosolic acyl coenzyme A thioester hydrolase OS=Homo sapiens GN=ACOT7	2	2	1	0.906489	0.833309	0.883079	*	*	*
SWISS-PROT:P04259		Tax_Id=9606 Gene_Symbol=KRT6B Keratin, type II cytoskeletal 6B	90	20	1	0.995428	0.564625	1.07886	0.523745	0.520565	0.00132381
P12273	PIP_HUMAN	Prolactin-inducible protein OS=Homo sapiens GN=PIP PE=1 SV=1	15	6	1	1.14051	3.39037	0.685161	0.792483	5.07e-11	0.000336
P09497	CLCB_HUMAN	Clathrin light chain B OS=Homo sapiens GN=CLTB PE=1 SV=1	7	5	1	0.836989	1.06346	0.852782	0.0026839	1.27e-06	8.5e-12
E7EUJ4	E7EUJ4_HUMAN	Pyruvate kinase OS=Homo sapiens GN=PKM2 PE=3 SV=1	41	16	1	1.11178	1.15607	1.14336	0.684811	4.92e-05	4.3e-08
Q9UBS4	DJB11_HUMAN	DnaJ homolog subfamily B member 11 OS=Homo sapiens GN=DNAJB11 PE=1 SV=1	2	2	1	0.855472	0.870592	0.762839	*	*	*
P01833	PIGR_HUMAN	Polymeric immunoglobulin receptor OS=Homo sapiens GN=PIGR PE=1 SV=4	21	8	1	0.991115	2.67723	0.630306	0.176117	0.000774	9.23e-06
F5H120	F5H120_HUMAN	Uncharacterized protein OS=Homo sapiens GN=FKBP4 PE=4 SV=1	2	2	1	0.998722	1.57808	0.910119	*	*	*
Q5TCJ4	Q5TCJ4_HUMAN	Lamin A/C OS=Homo sapiens GN=LMNA PE=2 SV=1	47	29	1	1.05455	0.996001	1.06008	0.331675	0.00135586	2.52e-06
F5H8K9	F5H8K9_HUMAN	Uncharacterized protein OS=Homo sapiens GN=KRT4 PE=4 SV=1	12	7	1	1.46825	1.85007	0.908608	0.886563	0.0113152	0.000118
SWISS-PROT:P02672		(Bos taurus) Fibrinogen alpha chain precursor	7	2	1	0.716293	0.83269	0.689609	0	1.01e-14	0
E5RIT6	E5RIT6_HUMAN	Uncharacterized protein OS=Homo sapiens GN=RPL26L1 PE=3 SV=1	2	2	1	1.1379	0.9467	0.712618	*	*	*
Q9UL25	RAB21_HUMAN	Ras-related protein Rab-21 OS=Homo sapiens GN=RAB21 PE=1 SV=3	2	2	1	0.640366	0.636087	0.676659	*	*	*
Q5VU66	Q5VU66_HUMAN	Tropomyosin 3 OS=Homo sapiens GN=TPM3 PE=2 SV=1	4	2	1	0.858319	0.933154	1.00707	1.74e-11	7.44e-13	0
Q01105	SET_HUMAN	Protein SET OS=Homo sapiens GN=SET PE=1 SV=3	3	3	1	0.832068	0.984585	1.00532	4.84e-12	1.73e-07	0
P08246	ELNE_HUMAN	Neutrophil elastase OS=Homo sapiens GN=ELANE PE=1 SV=1	8	3	1	0.876885	0.858088	1.17282	5.81e-07	0.124106	9.99e-15
P01040	CYTA_HUMAN	Cystatin-A OS=Homo sapiens GN=CSTA PE=1 SV=1	30	4	1	0.778505	2.19179	0.655827	0.00831788	1.54e-06	1.3e-05
P31946	1433B_HUMAN	14-3-3 protein beta/alpha OS=Homo sapiens GN=YWHAB PE=1 SV=3	3	3	1	0.87904	1.44419	1.23257	0	0	4.66e-15
C9J7T6	C9J7T6_HUMAN	Uncharacterized protein OS=Homo sapiens GN=RPL10 PE=4 SV=1	3	2	1	0.831753	1.03845	0.689718	0	0	0
A5A3E0	POTEF_HUMAN	POTE ankyrin domain family member F OS=Homo sapiens GN=POTEF PE=1 SV=2	6	3	1	0.868011	0.808062	0.789995	0.00113047	0.0410712	0
B7Z3B5	B7Z3B5_HUMAN	Ribosomal protein S6 kinase, 90kDa, polypeptide 2, isoform CRA_a OS=Homo sapiens GN=RPS6KA2 PE=2 SV=1	2	2	1	0.480307	0.294314	0.426008	*	*	*
F5H5H8	F5H5H8_HUMAN	Uncharacterized protein OS=Homo sapiens GN=VCL PE=4 SV=1	4	3	1	0.663582	0.644916	0.757527	0.00289958	0.111251	9.19e-06
P13861	KAP2_HUMAN	cAMP-dependent protein kinase type II-alpha regulatory subunit OS=Homo sapiens GN=PRKAR2A PE=1 SV=2	2	2	1	0.971054	0.918572	0.652034	*	*	*
SWISS-PROT:Q99PS0		Tax_Id=10090 Gene_Symbol=Krt23 Keratin, type I cytoskeletal 23	3	2	1	1.29385	0.357121	0.929077	0.999971	0.205492	1.18e-08
C9JH30	C9JH30_HUMAN	Uncharacterized protein OS=Homo sapiens PE=3 SV=2	64	13	1	1.23649	0.555723	1.32682	0.943439	0.18047	8.82e-08
B8ZZS7	B8ZZS7_HUMAN	Uncharacterized protein OS=Homo sapiens GN=CAPG PE=4 SV=1	14	10	1	0.969325	1.07632	1.06901	0.0695917	0.00649871	9.45e-08
P20618	PSB1_HUMAN	Proteasome subunit beta type-1 OS=Homo sapiens GN=PSMB1 PE=1 SV=2	5	5	1	0.970743	1.06134	1.11364	0.136657	0	0
B4DM94	B4DM94_HUMAN	cDNA FLJ51502, highly similar to 60S ribosomal protein L18a OS=Homo sapiens PE=2 SV=1	2	2	1	1.06264	1.22694	1.29485	*	*	*
C9JMU5	C9JMU5_HUMAN	Uncharacterized protein OS=Homo sapiens GN=DDX17 PE=3 SV=1	5	5	1	0.915164	0.780255	0.868764	1.26e-05	8.13e-05	0
Q13907	IDI1_HUMAN	Isopentenyl-diphosphate Delta-isomerase 1 OS=Homo sapiens GN=IDI1 PE=1 SV=2	2	2	1	1.10095	1.51936	0.870945	*	*	*
O75342	LX12B_HUMAN	Arachidonate 12-lipoxygenase, 12R-type OS=Homo sapiens GN=ALOX12B PE=1 SV=1	8	6	1	1.0349	0.730611	1.20443	0.161549	0.000336	0
E9PMM6	E9PMM6_HUMAN	Uncharacterized protein OS=Homo sapiens GN=PYGL PE=3 SV=1	5	4	1	0.764552	0.844054	0.815201	0.178738	0.273238	0.122926
Q8NC51	PAIRB_HUMAN	Plasminogen activator inhibitor 1 RNA-binding protein OS=Homo sapiens GN=SERBP1 PE=1 SV=2	6	5	1	0.89022	0.896208	0.796117	0.210958	0.0027664	0.00452412
P23284	PPIB_HUMAN	Peptidyl-prolyl cis-trans isomerase B OS=Homo sapiens GN=PPIB PE=1 SV=2	7	6	1	1.14271	1.33852	1.32013	0.696284	0.000485	1.07e-14
P26599-2	PTBP1_HUMAN	Isoform 2 of Polypyrimidine tract-binding protein 1 OS=Homo sapiens GN=PTBP1	3	2	1	1.37121	0.652611	0.877703	0.719781	0.148083	2.18e-12
SWISS-PROT:P02535-1		Tax_Id=10090 Gene_Symbol=Krt10 Isoform 1 of Keratin, type I cytoskeletal 10	4	3	1	1.69724	0.801715	1.16787	0.276077	0	1.64e-12
P02808	STAT_HUMAN	Statherin OS=Homo sapiens GN=STATH PE=1 SV=2	11	7	1	1.38163	3.19582	0.554064	0.940108	2.04e-05	0.160193
E9PFW3	E9PFW3_HUMAN	Uncharacterized protein OS=Homo sapiens GN=AP2M1 PE=4 SV=1	9	2	1	0.960923	0.869644	0.87194	0.00144281	0	0
Q8WUM4	PDC6I_HUMAN	Programmed cell death 6-interacting protein OS=Homo sapiens GN=PDCD6IP PE=1 SV=1	7	6	1	1.18121	1.10375	0.81777	0.907629	0.00334919	0.00243442
F5H335	F5H335_HUMAN	Uncharacterized protein OS=Homo sapiens GN=EIF3A PE=4 SV=1	6	5	1	1.03596	1.1375	1.28391	0.150413	7.64e-06	1.02e-06
E9PIM9	E9PIM9_HUMAN	Uncharacterized protein OS=Homo sapiens GN=RNH1 PE=4 SV=1	4	3	1	1.15238	0.910435	1.01582	0.414819	1.18e-13	4.43e-08
B4E1B7	B4E1B7_HUMAN	cDNA FLJ50942, highly similar to Alpha-2-antiplasmin OS=Homo sapiens PE=2 SV=1	2	2	1	0.819223	0.631107	1.10784	*	*	*
P31146	COR1A_HUMAN	Coronin-1A OS=Homo sapiens GN=CORO1A PE=1 SV=4	5	3	1	0.954797	0.776672	1.10188	0.083697	0.0166638	0
O00764-2	PDXK_HUMAN	Isoform 2 of Pyridoxal kinase OS=Homo sapiens GN=PDXK	5	4	1	0.965199	0.710403	0.937762	0.0323704	0.0227995	1.42e-05
P22392	NDKB_HUMAN	Nucleoside diphosphate kinase B OS=Homo sapiens GN=NME2 PE=1 SV=1	6	5	1	0.87456	1.14322	0.977654	0.252465	0.0212485	0.000603
P19971	TYPH_HUMAN	Thymidine phosphorylase OS=Homo sapiens GN=TYMP PE=1 SV=2	11	2	1	1.72091	0.809517	0.96515	0.396312	0.0371674	0.00363147
Q8WVV4-1	POF1B_HUMAN	Isoform 1 of Protein POF1B OS=Homo sapiens GN=POF1B	14	8	1	1.27767	0.468019	0.902248	0.984371	0.416021	4.84e-05
F5H3P5	F5H3P5_HUMAN	Uncharacterized protein OS=Homo sapiens GN=ACTR3 PE=4 SV=1	5	3	1	1.01706	1.01515	0.815397	0.0226329	2.74e-05	2.1e-07
P41250	SYG_HUMAN	Glycyl-tRNA synthetase OS=Homo sapiens GN=GARS PE=1 SV=3	3	3	1	1.04376	0.970848	0.935008	0.00268812	0.00350186	0
P52597	HNRPF_HUMAN	Heterogeneous nuclear ribonucleoprotein F OS=Homo sapiens GN=HNRNPF PE=1 SV=3	5	3	1	0.911299	0.981018	1.03511	0.192288	5.98e-05	0.00289628
A8MW68	A8MW68_HUMAN	Uncharacterized protein OS=Homo sapiens GN=CAPZA2 PE=4 SV=1	4	3	1	1.00924	0.991074	1.14976	6.63e-05	3.43e-05	0
F5H500	F5H500_HUMAN	Uncharacterized protein OS=Homo sapiens GN=RAP1B PE=4 SV=1	3	2	1	0.896081	0.984803	1.3193	4.44e-16	3.53e-08	0
P22079	PERL_HUMAN	Lactoperoxidase OS=Homo sapiens GN=LPO PE=1 SV=2	5	4	1	1.10252	2.19446	0.778064	0.342679	0.00614509	1.74e-12
P02538	K2C6A_HUMAN	Keratin, type II cytoskeletal 6A OS=Homo sapiens GN=KRT6A PE=1 SV=3	46	8	1	1.11561	0.805827	0.898686	0.318824	0.0444351	2.68e-05
P34932	HSP74_HUMAN	Heat shock 70 kDa protein 4 OS=Homo sapiens GN=HSPA4 PE=1 SV=4	8	5	1	1.18668	1.06202	0.906138	0.825778	0.0454441	0.0166662
P23743	DGKA_HUMAN	Diacylglycerol kinase alpha OS=Homo sapiens GN=DGKA PE=1 SV=3	3	2	1	1.24853	0.955471	0.97684	0.814311	0.0191054	0.00017
P25311	ZA2G_HUMAN	Zinc-alpha-2-glycoprotein OS=Homo sapiens GN=AZGP1 PE=1 SV=2	3	2	1	0.989928	2.14613	0.768293	0.299123	3.44e-14	0
P49327	FAS_HUMAN	Fatty acid synthase OS=Homo sapiens GN=FASN PE=1 SV=3	10	8	1	1.45972	1.17243	0.937488	0.78265	0.000426	5.04e-09
D3YTG2	D3YTG2_HUMAN	Uncharacterized protein OS=Homo sapiens GN=DSP PE=4 SV=1	13	8	1	1.11149	0.947379	1.12951	0.413735	0.0481658	1.75e-10
O43815-2	STRN_HUMAN	Isoform 2 of Striatin OS=Homo sapiens GN=STRN	2	2	1	1.2969	1.06927	1.09989	*	*	*
P13010	XRCC5_HUMAN	X-ray repair cross-complementing protein 5 OS=Homo sapiens GN=XRCC5 PE=1 SV=3	6	6	1	1.02939	0.877611	1.00748	0.0547162	0.000557	3.67e-05
Q96DA0	ZG16B_HUMAN	Zymogen granule protein 16 homolog B OS=Homo sapiens GN=ZG16B PE=1 SV=3	39	8	1	1.01583	3.69015	0.67527	0.510442	1.67e-06	0.000273
C9JLC1	C9JLC1_HUMAN	Uncharacterized protein OS=Homo sapiens GN=DARS PE=4 SV=1	7	5	1	1.02809	0.940459	1.1298	0.00817057	2.09e-10	6.2e-08
P14625	ENPL_HUMAN	Endoplasmin OS=Homo sapiens GN=HSP90B1 PE=1 SV=1	22	15	1	1.03582	0.934575	1.07612	0.51466	1.09e-06	1.76e-07
Q5W0H4	Q5W0H4_HUMAN	Tumor protein, translationally-controlled 1 OS=Homo sapiens GN=TPT1 PE=2 SV=1	4	3	1	0.843042	0.766594	0.826525	0.0492827	0.135975	4.73e-12
P11413-2	G6PD_HUMAN	Isoform Long of Glucose-6-phosphate 1-dehydrogenase OS=Homo sapiens GN=G6PD	5	5	1	1.02526	1.27631	1.15306	0.00446143	1.13e-05	0
P35222	CTNB1_HUMAN	Catenin beta-1 OS=Homo sapiens GN=CTNNB1 PE=1 SV=1	7	7	1	1.2425	1.01122	0.880376	0.933185	0.0975617	0.00467697
P55263	ADK_HUMAN	Adenosine kinase OS=Homo sapiens GN=ADK PE=1 SV=2	2	2	1	0.859842	0.94711	0.710924	*	*	*
B1ALS2	B1ALS2_HUMAN	Protein tyrosine phosphatase, receptor type, C OS=Homo sapiens GN=PTPRC PE=4 SV=1	4	4	1	0.814623	0.613635	0.820466	1.82e-06	4.97e-05	9.15e-09
P54108	CRIS3_HUMAN	Cysteine-rich secretory protein 3 OS=Homo sapiens GN=CRISP3 PE=1 SV=1	8	2	1	1.19454	3.04148	0.81174	0.687875	0	0
P60900	PSA6_HUMAN	Proteasome subunit alpha type-6 OS=Homo sapiens GN=PSMA6 PE=1 SV=1	3	2	1	1.15389	0.991936	1.06512	0.756097	2.18e-07	4.22e-15
P00738	HPT_HUMAN	Haptoglobin OS=Homo sapiens GN=HP PE=1 SV=1	18	7	1	0.819713	0.760619	1.24327	0.0446938	4.08e-05	0
P05109	S10A8_HUMAN	Protein S100-A8 OS=Homo sapiens GN=S100A8 PE=1 SV=1	17	4	1	2.03172	0.868822	1.29918	0.618138	0.00356784	5.57e-08
Q92817	EVPL_HUMAN	Envoplakin OS=Homo sapiens GN=EVPL PE=1 SV=3	107	67	1	1.23401	1.42723	0.9312	0.874707	0.0005	6.67e-06
P49419	AL7A1_HUMAN	Alpha-aminoadipic semialdehyde dehydrogenase OS=Homo sapiens GN=ALDH7A1 PE=1 SV=5	2	2	1	1.4061	1.31797	1.02218	*	*	*
P62258	1433E_HUMAN	14-3-3 protein epsilon OS=Homo sapiens GN=YWHAE PE=1 SV=1	11	7	1	1.00403	1.23525	0.887792	0.196225	0.00107849	8.54e-12
P69892	HBG2_HUMAN	Hemoglobin subunit gamma-2 OS=Homo sapiens GN=HBG2 PE=1 SV=2	18	6	1	0.790037	0.82369	1.25233	0.00298517	0.0346589	3.43e-12
F5H0N7	F5H0N7_HUMAN	Uncharacterized protein OS=Homo sapiens GN=CLIP1 PE=4 SV=1	3	3	1	1.5293	1.39718	0.716987	0.80626	0.0940985	0
P05161	ISG15_HUMAN	Ubiquitin-like protein ISG15 OS=Homo sapiens GN=ISG15 PE=1 SV=5	6	5	1	0.902356	0.736419	1.16131	0.122636	0.0782138	0.00111443
Q04828	AK1C1_HUMAN	Aldo-keto reductase family 1 member C1 OS=Homo sapiens GN=AKR1C1 PE=1 SV=1	2	2	1	1.10123	1.9768	1.13651	*	*	*
A2A2S5	A2A2S5_HUMAN	Ribosome binding protein 1 homolog 180kDa (Dog) (Fragment) OS=Homo sapiens GN=RRBP1 PE=4 SV=1	17	10	1	1.08344	1.23812	0.973464	0.411303	0.000121	8.26e-07
Q59GP5	Q59GP5_HUMAN	Eukaryotic translation elongation factor 1 alpha 2 variant (Fragment) OS=Homo sapiens PE=2 SV=1	14	4	1	1.17432	1.09414	1.4688	0.634431	1.47e-05	5.21e-12
Q13753	LAMC2_HUMAN	Laminin subunit gamma-2 OS=Homo sapiens GN=LAMC2 PE=1 SV=2	2	2	1	0.934633	0.534923	0.780532	*	*	*
B4DI70	B4DI70_HUMAN	Uncharacterized protein OS=Homo sapiens GN=LGALS3BP PE=2 SV=1	10	7	1	0.880513	1.16402	0.969355	0.0302607	0.00202004	0.000738
P11233	RALA_HUMAN	Ras-related protein Ral-A OS=Homo sapiens GN=RALA PE=1 SV=1	3	2	1	1.03598	1.64822	1.13579	8.89e-07	0	0
E7EMN0	E7EMN0_HUMAN	Uncharacterized protein OS=Homo sapiens GN=EPRS PE=3 SV=1	3	3	1	1.09773	0.914863	1.02144	0.0280609	2e-05	1.06e-07
O96008	TOM40_HUMAN	Mitochondrial import receptor subunit TOM40 homolog OS=Homo sapiens GN=TOMM40 PE=1 SV=1	2	2	1	0.944719	1.18273	1.09402	*	*	*
P05204	HMGN2_HUMAN	Non-histone chromosomal protein HMG-17 OS=Homo sapiens GN=HMGN2 PE=1 SV=3	15	2	1	0.875501	0.632386	1.01167	6.29e-10	3.21e-06	0
P48643	TCPE_HUMAN	T-complex protein 1 subunit epsilon OS=Homo sapiens GN=CCT5 PE=1 SV=1	8	4	1	0.943628	0.964753	0.850339	0.00400861	0.00211517	0.000432
Q13619-2	CUL4A_HUMAN	Isoform 2 of Cullin-4A OS=Homo sapiens GN=CUL4A	2	2	1	0.959971	1.10212	0.75659	*	*	*
SWISS-PROT:Q9DCV7		Tax_Id=10090 Gene_Symbol=Krt7 Keratin, type II cytoskeletal 7	14	5	1	0.915748	1.51429	0.719987	0.00713596	0.00298045	4.44e-06
P01594	KV102_HUMAN	Ig kappa chain V-I region AU OS=Homo sapiens PE=1 SV=1	2	2	1	0.884177	0.753558	0.752113	*	*	*
E9PIG2	E9PIG2_HUMAN	Uncharacterized protein OS=Homo sapiens GN=SERPINH1 PE=4 SV=1	4	2	1	0.937917	0.57617	1.24406	7.89e-14	6e-05	0
P35232	PHB_HUMAN	Prohibitin OS=Homo sapiens GN=PHB PE=1 SV=1	3	2	1	1.1199	1.06392	1.14418	0.474773	0.00213573	1.65e-07
Q2YDB7	Q2YDB7_HUMAN	Peptidyl-prolyl cis-trans isomerase OS=Homo sapiens GN=PPIF PE=2 SV=1	3	2	1	0.932406	1.17931	1.1407	0.207125	0	0
Q5SYQ9	Q5SYQ9_HUMAN	Aldehyde dehydrogenase 1 family, member A1 OS=Homo sapiens GN=ALDH1A1 PE=2 SV=1	3	2	1	0.883349	1.83043	1.10126	0.00275526	6.77e-15	0
P42704	LPPRC_HUMAN	Leucine-rich PPR motif-containing protein, mitochondrial OS=Homo sapiens GN=LRPPRC PE=1 SV=3	2	2	1	0.925987	1.03011	0.676742	*	*	*
P07339	CATD_HUMAN	Cathepsin D OS=Homo sapiens GN=CTSD PE=1 SV=1	5	3	1	1.10788	1.22542	1.46321	0.264757	0	5.83e-14
P68871	HBB_HUMAN	Hemoglobin subunit beta OS=Homo sapiens GN=HBB PE=1 SV=2	36	6	1	0.883977	1.04196	1.68934	0.0309347	1.55e-07	3.33e-16
Q04695	K1C17_HUMAN	Keratin, type I cytoskeletal 17 OS=Homo sapiens GN=KRT17 PE=1 SV=2	6	4	1	1.2025	0.508244	1.14971	0.931754	0.534959	0.000297
P62269	RS18_HUMAN	40S ribosomal protein S18 OS=Homo sapiens GN=RPS18 PE=1 SV=3	5	4	1	0.987304	0.835206	0.786502	0.0497187	0.000951	0.00254108
P02760	AMBP_HUMAN	Protein AMBP OS=Homo sapiens GN=AMBP PE=1 SV=1	2	2	1	1.21362	0.694553	1.63919	*	*	*
Q13228-2	SBP1_HUMAN	Isoform 2 of Selenium-binding protein 1 OS=Homo sapiens GN=SELENBP1	4	3	1	0.848622	1.02895	1.04281	0.00426234	0.00704071	4.73e-08
Q06323	PSME1_HUMAN	Proteasome activator complex subunit 1 OS=Homo sapiens GN=PSME1 PE=1 SV=1	9	5	1	0.950031	0.991245	1.15169	0.0259251	5.49e-06	1.37e-06
Q16778	H2B2E_HUMAN	Histone H2B type 2-E OS=Homo sapiens GN=HIST2H2BE PE=1 SV=3	32	11	1	0.892141	0.75213	1.28128	0.0141254	0.0333751	7.58e-13
B3KPZ8	B3KPZ8_HUMAN	cDNA FLJ32530 fis, clone SMINT2000185, highly similar to TRANSKETOLASE (EC 2.2.1.1) OS=Homo sapiens PE=2 SV=1	12	9	1	1.07786	1.32373	1.19315	0.139324	3.78e-13	0
P07741	APT_HUMAN	Adenine phosphoribosyltransferase OS=Homo sapiens GN=APRT PE=1 SV=2	3	3	1	1.1351	0.917232	1.0386	0.584438	0	0.000369
P04003	C4BPA_HUMAN	C4b-binding protein alpha chain OS=Homo sapiens GN=C4BPA PE=1 SV=2	7	5	1	0.831456	0.816762	1.34846	0.000139	0.0677133	2.09e-07
P16152	CBR1_HUMAN	Carbonyl reductase [NADPH] 1 OS=Homo sapiens GN=CBR1 PE=1 SV=3	9	7	1	1.13864	0.902964	1.0322	0.81986	0.0229656	0
P00734	THRB_HUMAN	Prothrombin OS=Homo sapiens GN=F2 PE=1 SV=2	3	3	1	0.825668	1.09981	1.06254	0	0.00729078	6.55e-12
P54819-6	KAD2_HUMAN	Isoform 6 of Adenylate kinase 2, mitochondrial OS=Homo sapiens GN=AK2	3	2	1	0.589021	0.731134	0.499657	0.0329566	0.0165858	0.17317
SWISS-PROT:P19001		Tax_Id=10090 Gene_Symbol=Krt19 Keratin, type I cytoskeletal 19	6	4	1	0.850597	0.56372	1.15198	0.0295651	0.668879	0.00594748
P47914	RL29_HUMAN	60S ribosomal protein L29 OS=Homo sapiens GN=RPL29 PE=1 SV=2	3	2	1	1.23998	1.1973	1.20114	0.80712	1.03e-06	5.7e-09
A6NKB8	A6NKB8_HUMAN	Uncharacterized protein OS=Homo sapiens GN=RNPEP PE=4 SV=1	3	3	1	0.899236	0.908679	0.887148	0	3.01e-12	1.17e-11
F5GWR2	F5GWR2_HUMAN	Uncharacterized protein OS=Homo sapiens GN=HSPD1 PE=4 SV=1	7	5	1	0.994927	1.09554	1.2029	0.179228	4.44e-15	2.05e-14
P35527	K1C9_HUMAN	Keratin, type I cytoskeletal 9 OS=Homo sapiens GN=KRT9 PE=1 SV=3	46	21	1	1.91678	2.52476	0.661687	0.451339	3.01e-05	0.00214937
E9PMT2	E9PMT2_HUMAN	Uncharacterized protein OS=Homo sapiens GN=LMO7 PE=4 SV=1	13	12	1	1.09863	1.39858	0.877363	0.3338	8.58e-07	1.08e-07
Q9NYL9	TMOD3_HUMAN	Tropomodulin-3 OS=Homo sapiens GN=TMOD3 PE=1 SV=1	9	6	1	0.949679	1.66824	0.929206	0.0824353	5.22e-15	6.77e-07
F5H463	F5H463_HUMAN	Uncharacterized protein OS=Homo sapiens PE=4 SV=1	3	3	1	0.872118	1.68544	1.10931	1.5e-05	0	1.03e-06
Q02878	RL6_HUMAN	60S ribosomal protein L6 OS=Homo sapiens GN=RPL6 PE=1 SV=3	10	8	1	1.18225	1.06028	1.00978	0.801548	0.00145535	0.000648
Q86SG5	S1A7A_HUMAN	Protein S100-A7A OS=Homo sapiens GN=S100A7A PE=2 SV=3	3	3	1	1.38221	1.25275	1.07427	0.884478	0.0465018	0
Q9H361	PABP3_HUMAN	Polyadenylate-binding protein 3 OS=Homo sapiens GN=PABPC3 PE=1 SV=2	7	5	1	1.12917	0.922504	0.942275	0.259839	0.00358411	1.8e-11
P05387	RLA2_HUMAN	60S acidic ribosomal protein P2 OS=Homo sapiens GN=RPLP2 PE=1 SV=1	10	7	1	0.96472	0.832765	0.75332	0.304364	0.0165173	0.00917225
Q9ULC6	PADI1_HUMAN	Protein-arginine deiminase type-1 OS=Homo sapiens GN=PADI1 PE=1 SV=2	6	6	1	1.31435	1.91009	1.0413	0.93665	9.62e-07	0
P11234	RALB_HUMAN	Ras-related protein Ral-B OS=Homo sapiens GN=RALB PE=1 SV=1	3	3	1	1.0817	1.31036	0.849028	0.473087	0.00758202	0.000638
O60234	GMFG_HUMAN	Glia maturation factor gamma OS=Homo sapiens GN=GMFG PE=1 SV=1	3	3	1	0.728376	0.834513	0.859817	0.00233977	4.39e-09	0.00226889
Q6ZN40	Q6ZN40_HUMAN	Tropomyosin 1 (Alpha), isoform CRA_f OS=Homo sapiens GN=TPM1 PE=2 SV=1	12	9	1	0.962576	0.992734	0.847103	0.116311	0.00453487	0.0125095
P01037	CYTN_HUMAN	Cystatin-SN OS=Homo sapiens GN=CST1 PE=1 SV=3	26	5	1	0.912841	2.83136	0.557707	0.0716764	3.27e-06	5.76e-06
C9IYT9	C9IYT9_HUMAN	Uncharacterized protein OS=Homo sapiens GN=MLLT4 PE=4 SV=1	4	4	1	1.03909	1.14624	0.945584	0.00630075	5.39e-07	0
C9J0S5	C9J0S5_HUMAN	Uncharacterized protein OS=Homo sapiens GN=LTF PE=4 SV=1	16	7	1	0.880899	1.16953	1.06495	0.385126	0.00645462	0.00655363
B4DTG2	B4DTG2_HUMAN	cDNA FLJ56389, highly similar to Elongation factor 1-gamma OS=Homo sapiens PE=2 SV=1	8	6	1	0.907079	0.972778	0.835039	0.156467	0.010043	5.49e-07
P10644	KAP0_HUMAN	cAMP-dependent protein kinase type I-alpha regulatory subunit OS=Homo sapiens GN=PRKAR1A PE=1 SV=1	2	2	1	0.841857	0.704236	0.642341	*	*	*
P04217	A1BG_HUMAN	Alpha-1B-glycoprotein OS=Homo sapiens GN=A1BG PE=1 SV=4	5	5	1	0.880072	1.01158	1.41802	0.000199	9.92e-06	4.88e-15
P08603	CFAH_HUMAN	Complement factor H OS=Homo sapiens GN=CFH PE=1 SV=4	4	3	1	0.924476	1.01158	1.0022	0.00018	8.87e-08	0
P02652	APOA2_HUMAN	Apolipoprotein A-II OS=Homo sapiens GN=APOA2 PE=1 SV=1	3	3	1	0.843407	0.605431	1.3203	0	3.94e-11	0
Q9P0L0-2	VAPA_HUMAN	Isoform 2 of Vesicle-associated membrane protein-associated protein A OS=Homo sapiens GN=VAPA	6	6	1	1.05138	1.04041	1.04823	0.403641	0.0330986	2.41e-12
P18206	VINC_HUMAN	Vinculin OS=Homo sapiens GN=VCL PE=1 SV=4	2	2	1	1.09387	1.08286	0.915852	*	*	*
P22314	UBA1_HUMAN	Ubiquitin-like modifier-activating enzyme 1 OS=Homo sapiens GN=UBA1 PE=1 SV=3	8	5	1	1.02915	1.09629	1.0689	0.209485	1.22e-06	1.25e-13
B4DMJ2	B4DMJ2_HUMAN	Uncharacterized protein OS=Homo sapiens GN=RPL4 PE=2 SV=1	3	2	1	1.1039	0.775705	0.866134	0.776491	0.05971	0.0116677
O00505	IMA3_HUMAN	Importin subunit alpha-3 OS=Homo sapiens GN=KPNA3 PE=1 SV=2	2	2	1	1.0387	1.28497	1.02041	*	*	*
F5GXL8	F5GXL8_HUMAN	Uncharacterized protein OS=Homo sapiens GN=ACAA1 PE=4 SV=1	5	4	1	1.16402	0.926312	1.00333	0.623163	0.00110991	9.56e-07
P24821-2	TENA_HUMAN	Isoform 2 of Tenascin OS=Homo sapiens GN=TNC	4	3	1	0.777277	0.636293	1.21942	0.000153	0.00783887	0.000104
P02788	TRFL_HUMAN	Lactotransferrin OS=Homo sapiens GN=LTF PE=1 SV=6	38	16	1	1.02178	1.10414	1.16436	0.261906	6.51e-05	1.38e-06
Q5T750	XP32_HUMAN	Skin-specific protein 32 OS=Homo sapiens GN=XP32 PE=1 SV=1	2	2	1	2.27519	0.752932	1.20302	*	*	*
Q9Y6B6	SAR1B_HUMAN	GTP-binding protein SAR1b OS=Homo sapiens GN=SAR1B PE=1 SV=1	2	2	1	1.3306	0.99269	1.41453	*	*	*
P09960	LKHA4_HUMAN	Leukotriene A-4 hydrolase OS=Homo sapiens GN=LTA4H PE=1 SV=2	3	3	1	1.3634	0.954672	1.26803	0.879594	0.00125172	0.00272345
B4DPU3	B4DPU3_HUMAN	cDNA FLJ56548, highly similar to Elongation factor 2 OS=Homo sapiens PE=2 SV=1	18	13	1	0.999656	0.900467	1.02057	0.187365	0.00286245	4.5e-09
A8MW45	A8MW45_HUMAN	Uncharacterized protein OS=Homo sapiens PE=3 SV=1	9	3	1	0.892333	0.406393	0.845785	0.000179	0.917606	0
P08779	K1C16_HUMAN	Keratin, type I cytoskeletal 16 OS=Homo sapiens GN=KRT16 PE=1 SV=4	484	90	1	0.968201	0.465301	1.1354	0.472539	0.757133	0.000341
P07476	INVO_HUMAN	Involucrin OS=Homo sapiens GN=IVL PE=1 SV=2	56	31	1	1.03983	1.16258	0.916703	0.232215	0.00176782	9.78e-08
P62280	RS11_HUMAN	40S ribosomal protein S11 OS=Homo sapiens GN=RPS11 PE=1 SV=3	2	2	1	1.15509	1.18201	1.47684	*	*	*
Q2L7G6	Q2L7G6_HUMAN	Heterogeneous nuclear ribonucleoprotein-R2 OS=Homo sapiens PE=2 SV=1	4	3	1	0.750509	0.760766	1.00084	1.62e-05	0.00563504	8.23e-14
P25398	RS12_HUMAN	40S ribosomal protein S12 OS=Homo sapiens GN=RPS12 PE=1 SV=3	3	2	1	0.864705	0.855577	0.918399	0.000173	0	0
O43776	SYNC_HUMAN	Asparaginyl-tRNA synthetase, cytoplasmic OS=Homo sapiens GN=NARS PE=1 SV=1	4	3	1	0.947432	1.0028	0.875815	0.344095	0.0452826	0.0500312
P30040	ERP29_HUMAN	Endoplasmic reticulum resident protein 29 OS=Homo sapiens GN=ERP29 PE=1 SV=4	4	3	1	1.12977	1.20397	0.969261	0.583258	6.48e-05	6.95e-05
Q8TDL5	LPLC1_HUMAN	Long palate, lung and nasal epithelium carcinoma-associated protein 1 OS=Homo sapiens GN=LPLUNC1 PE=2 SV=1	3	3	1	1.29557	1.7012	0.873144	0.992557	4.58e-05	0
O60716-12	CTND1_HUMAN	Isoform 2BC of Catenin delta-1 OS=Homo sapiens GN=CTNND1	4	3	1	1.26296	0.935328	0.869777	0.771971	0.0527375	3.01e-05
P15559	NQO1_HUMAN	NAD(P)H dehydrogenase [quinone] 1 OS=Homo sapiens GN=NQO1 PE=1 SV=1	2	2	1	1.50733	1.25135	1.0248	*	*	*
P08311	CATG_HUMAN	Cathepsin G OS=Homo sapiens GN=CTSG PE=1 SV=2	20	10	1	0.82096	0.767366	1.41963	0.29482	0.248584	0.00349895
F5H6I7	F5H6I7_HUMAN	Uncharacterized protein OS=Homo sapiens GN=ATL3 PE=4 SV=1	4	3	1	0.85737	1.03426	0.961263	0.0171111	0	4.65e-09
F5H423	F5H423_HUMAN	Uncharacterized protein OS=Homo sapiens GN=ARF3 PE=4 SV=1	2	2	1	0.92315	1.13431	0.902541	*	*	*
P02647	APOA1_HUMAN	Apolipoprotein A-I OS=Homo sapiens GN=APOA1 PE=1 SV=1	3	3	1	0.904246	0.623602	0.94216	0	0.0206618	0
P00338-2	LDHA_HUMAN	Isoform 2 of L-lactate dehydrogenase A chain OS=Homo sapiens GN=LDHA	12	8	1	1.16432	0.874733	1.07167	0.750014	0.0319052	2.77e-05
Q9Y4L1	HYOU1_HUMAN	Hypoxia up-regulated protein 1 OS=Homo sapiens GN=HYOU1 PE=1 SV=1	7	4	1	0.943502	0.960722	0.822782	0.0070294	0.00235959	8.6e-05
Q9NQW7-2	XPP1_HUMAN	Isoform 2 of Xaa-Pro aminopeptidase 1 OS=Homo sapiens GN=XPNPEP1	3	2	1	1.03436	0.983267	1.29503	0	4.02e-07	1.68e-14
F5GYZ3	F5GYZ3_HUMAN	Uncharacterized protein OS=Homo sapiens GN=NONO PE=4 SV=1	3	3	1	1.15458	0.915331	1.12119	0.310291	7.93e-10	1.03e-08
F5H0D4	F5H0D4_HUMAN	Uncharacterized protein OS=Homo sapiens GN=FASN PE=4 SV=1	4	4	1	1.38704	1.41372	1.03881	0.720879	0.000166	1.59e-09
D6RA82	D6RA82_HUMAN	Uncharacterized protein OS=Homo sapiens GN=ANXA3 PE=3 SV=1	15	9	1	0.839865	0.845911	1.02819	5.75e-05	0.0454559	2.19e-07
P35580-3	MYH10_HUMAN	Isoform 3 of Myosin-10 OS=Homo sapiens GN=MYH10	3	3	1	0.71693	0.598269	0.635587	0.0626713	0.207145	0.0239114
Q9NTK5	OLA1_HUMAN	Obg-like ATPase 1 OS=Homo sapiens GN=OLA1 PE=1 SV=2	2	2	1	1.32222	1.30922	1.35126	*	*	*
Q14204	DYHC1_HUMAN	Cytoplasmic dynein 1 heavy chain 1 OS=Homo sapiens GN=DYNC1H1 PE=1 SV=5	34	28	1	0.930538	0.898328	0.999374	0.213003	0.00917458	4.85e-05
P05787	K2C8_HUMAN	Keratin, type II cytoskeletal 8 OS=Homo sapiens GN=KRT8 PE=1 SV=7	4	3	1	0.900037	0.984069	1.09666	2.8e-08	1.95e-07	4.22e-06
C9JN19	C9JN19_HUMAN	Uncharacterized protein OS=Homo sapiens GN=MX1 PE=3 SV=1	13	6	1	0.905258	0.610261	1.0767	0.051709	0.000529	1.61e-06
P13804	ETFA_HUMAN	Electron transfer flavoprotein subunit alpha, mitochondrial OS=Homo sapiens GN=ETFA PE=1 SV=1	3	3	1	1.44216	1.02664	1.02135	0.749947	0.000165	5.23e-05
Q08211	DHX9_HUMAN	ATP-dependent RNA helicase A OS=Homo sapiens GN=DHX9 PE=1 SV=4	6	4	1	0.695295	0.506071	0.553267	0.275549	0.754076	0.365905
E9PNE6	E9PNE6_HUMAN	Uncharacterized protein OS=Homo sapiens GN=HSPA8 PE=3 SV=1	23	20	1	1.09518	1.06313	1.0029	0.601542	0.0153377	1.87e-05
O43240	KLK10_HUMAN	Kallikrein-10 OS=Homo sapiens GN=KLK10 PE=1 SV=3	3	2	1	1.18345	1.58187	1.16917	0.500062	0	0
Q15582	BGH3_HUMAN	Transforming growth factor-beta-induced protein ig-h3 OS=Homo sapiens GN=TGFBI PE=1 SV=1	2	2	1	0.829826	0.459965	0.666199	*	*	*
E9PMM9	E9PMM9_HUMAN	Uncharacterized protein OS=Homo sapiens GN=RPS2 PE=3 SV=1	3	3	1	1.33151	1.01189	1.31921	0.888285	8.12e-05	2.66e-12
P07195	LDHB_HUMAN	L-lactate dehydrogenase B chain OS=Homo sapiens GN=LDHB PE=1 SV=2	2	2	1	1.42643	1.12785	1.07989	*	*	*
P10643	CO7_HUMAN	Complement component C7 OS=Homo sapiens GN=C7 PE=1 SV=2	2	2	1	0.824571	0.807399	1.17042	*	*	*
Q9BS26	ERP44_HUMAN	Endoplasmic reticulum resident protein 44 OS=Homo sapiens GN=ERP44 PE=1 SV=1	4	4	1	0.971979	1.02712	0.854507	0.000182	3.86e-07	0
P01877	IGHA2_HUMAN	Ig alpha-2 chain C region OS=Homo sapiens GN=IGHA2 PE=1 SV=3	4	2	1	1.09838	1.96692	0.982064	0.492025	2.3e-11	0
B4DUA5	B4DUA5_HUMAN	Uncharacterized protein OS=Homo sapiens GN=P4HB PE=2 SV=1	32	22	1	1.16856	1.07379	0.945143	0.83907	0.0333154	0.000392
P08670	VIME_HUMAN	Vimentin OS=Homo sapiens GN=VIM PE=1 SV=4	38	27	1	0.840075	0.707116	1.05019	0.172088	0.083704	2.35e-05
P02810	PRPC_HUMAN	Salivary acidic proline-rich phosphoprotein 1/2 OS=Homo sapiens GN=PRH1 PE=1 SV=2	22	13	1	1.68105	2.71986	0.863322	0.561731	2.92e-05	1.08e-05
P16452-2	EPB42_HUMAN	Isoform Long of Erythrocyte membrane protein band 4.2 OS=Homo sapiens GN=EPB42	5	4	1	0.946924	0.909542	0.96046	0.367103	2.4e-05	5.13e-07
A8MUH2	A8MUH2_HUMAN	ATP synthase-coupling factor 6, mitochondrial OS=Homo sapiens GN=ATP5J PE=3 SV=1	2	2	1	0.758557	1.37526	0.664334	*	*	*
E9PK47	E9PK47_HUMAN	Phosphorylase OS=Homo sapiens GN=PYGL PE=3 SV=1	2	2	1	0.821741	0.730815	1.04099	*	*	*
E9PNH7	E9PNH7_HUMAN	Uncharacterized protein OS=Homo sapiens GN=CRYAB PE=3 SV=1	4	3	1	1.04114	1.69476	1.01268	0.130781	0	0
A2A376	A2A376_HUMAN	DEAD (Asp-Glu-Ala-Asp) box polypeptide 58 OS=Homo sapiens GN=DDX58 PE=4 SV=1	2	2	1	0.870602	0.524089	0.988469	*	*	*
Q5T6W5	Q5T6W5_HUMAN	Heterogeneous nuclear ribonucleoprotein K OS=Homo sapiens GN=HNRNPK PE=2 SV=1	11	8	1	0.983226	1.00693	1.07557	0.0327863	0.0197525	0.000288
P13797	PLST_HUMAN	Plastin-3 OS=Homo sapiens GN=PLS3 PE=1 SV=4	9	8	1	1.24197	1.15425	1.04907	0.937656	0.000392	1.88e-10
P08195-4	4F2_HUMAN	Isoform 4 of 4F2 cell-surface antigen heavy chain OS=Homo sapiens GN=SLC3A2	4	3	1	1.07443	0.600029	1.25366	0.137951	0.000229	1.22e-08
Q5VTM1	FAM25_HUMAN	Protein FAM25 OS=Homo sapiens GN=FAM25A PE=2 SV=2	7	5	1	1.13569	1.42672	0.834096	0.67758	2.42e-08	2.53e-12
P0C7P4	UCRIL_HUMAN	Putative cytochrome b-c1 complex subunit Rieske-like protein 1 OS=Homo sapiens GN=UQCRFS1P1 PE=5 SV=1	3	2	1	1.06244	0.800256	0.652958	0.584592	0.00414201	1.74e-09
C9J5S7	C9J5S7_HUMAN	Peptidyl-prolyl cis-trans isomerase OS=Homo sapiens GN=PPIA PE=3 SV=1	7	4	1	1.34317	1.17474	1.01369	0.960148	0.00568304	1.24e-08
P48729	KC1A_HUMAN	Casein kinase I isoform alpha OS=Homo sapiens GN=CSNK1A1 PE=1 SV=2	2	2	1	0.908992	0.925795	1.20968	*	*	*
P55327	TPD52_HUMAN	Tumor protein D52 OS=Homo sapiens GN=TPD52 PE=1 SV=2	5	4	1	0.981521	1.1942	0.956506	0.0914896	0	0.0178951
O95747	OXSR1_HUMAN	Serine/threonine-protein kinase OSR1 OS=Homo sapiens GN=OXSR1 PE=1 SV=1	2	2	1	0.657676	0.601263	0.48872	*	*	*
P47985	UCRI_HUMAN	Cytochrome b-c1 complex subunit Rieske, mitochondrial OS=Homo sapiens GN=UQCRFS1 PE=1 SV=2	3	2	1	0.76268	0.573137	0.382968	3.23e-06	0.0385202	0.0077044
P18136	KV313_HUMAN	Ig kappa chain V-III region HIC OS=Homo sapiens PE=2 SV=2	12	5	1	0.96926	1.09021	0.887658	0.322638	2.05e-13	3.44e-15
Q00325	MPCP_HUMAN	Phosphate carrier protein, mitochondrial OS=Homo sapiens GN=SLC25A3 PE=1 SV=2	4	3	1	1.077	1.49543	1.34988	0.00230208	6.71e-10	8.88e-16
Q16204	CCDC6_HUMAN	Coiled-coil domain-containing protein 6 OS=Homo sapiens GN=CCDC6 PE=1 SV=2	4	4	1	0.79463	0.996034	0.608451	0.0567225	0.0533477	4.58e-05
P33176	KINH_HUMAN	Kinesin-1 heavy chain OS=Homo sapiens GN=KIF5B PE=1 SV=1	3	3	1	0.845579	0.809466	0.799011	0.0777891	0.164293	0.0157892
Q96H99	Q96H99_HUMAN	Cortactin OS=Homo sapiens GN=CTTN PE=2 SV=1	6	5	1	1.32852	1.3874	1.09703	0.844512	0.00154125	1.48e-14
Q9NSB2	KRT84_HUMAN	Keratin, type II cuticular Hb4 OS=Homo sapiens GN=KRT84 PE=1 SV=2	26	17	1	2.45093	0.479503	0.814059	0.578991	0.757739	0.0166841
P62424	RL7A_HUMAN	60S ribosomal protein L7a OS=Homo sapiens GN=RPL7A PE=1 SV=2	2	2	1	1.00985	1.08639	1.21514	*	*	*
P00450	CERU_HUMAN	Ceruloplasmin OS=Homo sapiens GN=CP PE=1 SV=1	26	14	1	0.888359	0.883784	0.99203	0.0353959	4.35e-05	1.18e-06
P35579	MYH9_HUMAN	Myosin-9 OS=Homo sapiens GN=MYH9 PE=1 SV=4	137	84	1	0.886274	0.730627	0.960907	0.0388891	0.100017	4.93e-05
Q8TE68-2	ES8L1_HUMAN	Isoform 2 of Epidermal growth factor receptor kinase substrate 8-like protein 1 OS=Homo sapiens GN=EPS8L1	4	3	1	1.06389	1.66556	0.957818	0.454352	2.02e-12	6.27e-05
E9PPU0	E9PPU0_HUMAN	Uncharacterized protein OS=Homo sapiens GN=EPPK1 PE=4 SV=1	27	19	1	1.08755	0.750451	1.04234	0.491115	0.0134095	3.24e-08
H-INV:HIT000292931		Tax_Id=9606 Gene_Symbol=- Similar to Keratin, type II cytoskeletal 8	14	9	1	0.85038	0.630629	1.25403	0.0270724	0.10506	4.83e-06
Q9UBQ0-2	VPS29_HUMAN	Isoform 2 of Vacuolar protein sorting-associated protein 29 OS=Homo sapiens GN=VPS29	3	2	1	0.976402	1.00615	0.946148	0.0500156	0	4.75e-06
F2Z2X8	F2Z2X8_HUMAN	Uncharacterized protein OS=Homo sapiens GN=SCEL PE=4 SV=1	13	10	1	1.22996	1.6407	1.1497	0.875473	1.91e-05	1.8e-09
P02730	B3AT_HUMAN	Band 3 anion transport protein OS=Homo sapiens GN=SLC4A1 PE=1 SV=3	25	12	1	0.849082	0.928083	1.01941	0.00544834	0.007489	7.22e-05
P07910	HNRPC_HUMAN	Heterogeneous nuclear ribonucleoproteins C1/C2 OS=Homo sapiens GN=HNRNPC PE=1 SV=4	4	3	1	1.09965	0.772966	1.01848	0.742317	0.00538262	0.000158
P80723-2	BASP1_HUMAN	Isoform 2 of Brain acid soluble protein 1 OS=Homo sapiens GN=BASP1	7	6	1	1.06366	0.683613	0.872334	0.564615	0.00861685	0
Q9UHG3	PCYOX_HUMAN	Prenylcysteine oxidase 1 OS=Homo sapiens GN=PCYOX1 PE=1 SV=3	4	3	1	0.981573	1.13574	0.836688	0.0058112	0	0
P49247	RPIA_HUMAN	Ribose-5-phosphate isomerase OS=Homo sapiens GN=RPIA PE=1 SV=3	2	2	1	0.951886	1.16911	0.989804	*	*	*
Q9NQ38-3	ISK5_HUMAN	Isoform long of Serine protease inhibitor Kazal-type 5 OS=Homo sapiens GN=SPINK5	6	5	1	1.21225	2.18654	0.633479	0.69684	0	1.78e-09
Q9NQC3-4	RTN4_HUMAN	Isoform 4 of Reticulon-4 OS=Homo sapiens GN=RTN4	2	2	1	1.09577	0.885554	1.00804	*	*	*
A8MVU1	NCF1C_HUMAN	Putative neutrophil cytosol factor 1C OS=Homo sapiens GN=NCF1C PE=5 SV=1	4	4	1	0.860768	0.83685	0.839648	0.00320192	0.00218858	2.59e-12
F5H1A8	F5H1A8_HUMAN	Uncharacterized protein OS=Homo sapiens GN=GSN PE=4 SV=1	25	16	1	0.954343	1.17261	1.07587	0.0578645	1.25e-06	2.08e-08
E7EU87	E7EU87_HUMAN	Uncharacterized protein OS=Homo sapiens GN=KRT5 PE=3 SV=1	53	18	1	1.09593	0.757023	1.20901	0.692939	0.12539	0.000928
F5H568	F5H568_HUMAN	Uncharacterized protein OS=Homo sapiens PE=4 SV=1	4	2	1	0.808499	0.606654	0.861392	0	4.47e-11	0
Q96FQ6	S10AG_HUMAN	Protein S100-A16 OS=Homo sapiens GN=S100A16 PE=1 SV=1	2	2	1	2.15529	1.32276	0.514344	*	*	*
E5RFV2	E5RFV2_HUMAN	Uncharacterized protein OS=Homo sapiens GN=DECR1 PE=4 SV=1	5	3	1	1.16453	1.7093	1.00217	0.537348	0	0
E7EUT4	E7EUT4_HUMAN	Glyceraldehyde-3-phosphate dehydrogenase OS=Homo sapiens GN=GAPDH PE=3 SV=1	69	25	1	1.18885	1.04652	0.992513	0.898768	0.0446505	0.000688
P19105	ML12A_HUMAN	Myosin regulatory light chain 12A OS=Homo sapiens GN=MYL12A PE=1 SV=2	4	4	1	0.949909	0.991639	0.870083	0.0358108	6.91e-05	0.000145
Q04941	PLP2_HUMAN	Proteolipid protein 2 OS=Homo sapiens GN=PLP2 PE=1 SV=1	3	2	1	0.431377	0.581807	0.429961	0.0275507	0.601736	0.39941
C9JMC5	C9JMC5_HUMAN	Uncharacterized protein OS=Homo sapiens GN=ALDH3A1 PE=3 SV=1	3	3	1	1.81278	2.24365	0.933142	0.200796	0.00110037	2.02e-14
P08727	K1C19_HUMAN	Keratin, type I cytoskeletal 19 OS=Homo sapiens GN=KRT19 PE=1 SV=4	26	15	1	1.11016	1.34631	1.05584	0.597439	0.0334265	0.000287
P63220	RS21_HUMAN	40S ribosomal protein S21 OS=Homo sapiens GN=RPS21 PE=1 SV=1	2	2	1	1.13366	1.40529	0.808023	*	*	*
Q96QK1	VPS35_HUMAN	Vacuolar protein sorting-associated protein 35 OS=Homo sapiens GN=VPS35 PE=1 SV=2	4	4	1	0.880197	0.836102	0.777453	0.471571	0.159988	0.109218
Q9P2M7	CING_HUMAN	Cingulin OS=Homo sapiens GN=CGN PE=1 SV=2	2	2	1	0.841232	0.763344	0.655189	*	*	*
P01009-2	A1AT_HUMAN	Isoform 2 of Alpha-1-antitrypsin OS=Homo sapiens GN=SERPINA1	6	3	1	0.910641	0.665747	1.62829	0.158561	0.11608	1.87e-11
Q5TDH0-3	DDI2_HUMAN	Isoform 3 of Protein DDI1 homolog 2 OS=Homo sapiens GN=DDI2	2	2	1	0.949289	1.12271	0.789469	*	*	*
Q99536	VAT1_HUMAN	Synaptic vesicle membrane protein VAT-1 homolog OS=Homo sapiens GN=VAT1 PE=1 SV=2	7	5	1	1.04744	1.28891	0.941468	0.000549	6.13e-07	0
Q15691	MARE1_HUMAN	Microtubule-associated protein RP/EB family member 1 OS=Homo sapiens GN=MAPRE1 PE=1 SV=3	5	4	1	0.857523	0.647281	1.25956	0.00210263	0.105433	0.0132205
B4DE76	B4DE76_HUMAN	cDNA FLJ57507, highly similar to Ran-specific GTPase-activating protein OS=Homo sapiens PE=2 SV=1	3	2	1	0.903949	0.989783	0.743714	3.94e-06	2.24e-07	2.92e-11
Q8N4F0	BPIL1_HUMAN	Bactericidal/permeability-increasing protein-like 1 OS=Homo sapiens GN=BPIL1 PE=1 SV=2	7	3	1	1.21509	1.84294	1.17251	0.721514	4.54e-07	3.43e-06
P00568	KAD1_HUMAN	Adenylate kinase isoenzyme 1 OS=Homo sapiens GN=AK1 PE=1 SV=3	6	5	1	0.842763	0.873293	0.731473	0.00592043	0.0244994	0.00544697
Q96QV6	H2A1A_HUMAN	Histone H2A type 1-A OS=Homo sapiens GN=HIST1H2AA PE=1 SV=3	22	7	1	1.04656	0.642981	1.02034	0.528404	0.127247	1.98e-05
P01034	CYTC_HUMAN	Cystatin-C OS=Homo sapiens GN=CST3 PE=1 SV=1	3	3	1	1.00837	2.04402	0.628922	0.00112421	0.000231	3.54e-10
P04083	ANXA1_HUMAN	Annexin A1 OS=Homo sapiens GN=ANXA1 PE=1 SV=2	80	17	1	1.3125	1.19972	0.634793	0.983238	0.0282743	0.0618867
E9PBC8	E9PBC8_HUMAN	Uncharacterized protein OS=Homo sapiens GN=PSMA7 PE=4 SV=1	2	2	1	0.889229	0.955975	0.96145	*	*	*
Q9NZE6	Q9NZE6_HUMAN	BM-010 OS=Homo sapiens GN=EIF4A2 PE=2 SV=1	7	2	1	0.949467	0.993967	1.02085	0	1.38e-10	0
E9PEW8	E9PEW8_HUMAN	Uncharacterized protein OS=Homo sapiens GN=HBD PE=3 SV=1	49	10	1	0.881515	0.808426	1.2651	0.388422	0.121558	0.000566
P02747	C1QC_HUMAN	Complement C1q subcomponent subunit C OS=Homo sapiens GN=C1QC PE=1 SV=3	4	4	1	1.08604	0.951322	1.2801	0.398792	0.000778	0
E7EQV9	E7EQV9_HUMAN	Ribosomal protein L15 OS=Homo sapiens GN=RPL15 PE=3 SV=1	3	3	1	0.810141	0.635972	0.824295	0.00898622	0.226538	4.76e-07
O60506	HNRPQ_HUMAN	Heterogeneous nuclear ribonucleoprotein Q OS=Homo sapiens GN=SYNCRIP PE=1 SV=2	10	9	1	1.00511	0.885587	1.0457	0.608943	0.0398097	0.00118527
P07900	HS90A_HUMAN	Heat shock protein HSP 90-alpha OS=Homo sapiens GN=HSP90AA1 PE=1 SV=5	10	7	1	1.10335	1.02163	1.03388	0.551021	0.000416	2.97e-07
O00231	PSD11_HUMAN	26S proteasome non-ATPase regulatory subunit 11 OS=Homo sapiens GN=PSMD11 PE=1 SV=3	6	5	1	0.969153	0.93229	1.10993	0.0393163	0.000788	3.31e-05
Q96QA5	GSDMA_HUMAN	Gasdermin-A OS=Homo sapiens GN=GSDMA PE=2 SV=4	6	5	1	0.953891	0.938758	1.11006	0.153289	1.84e-06	6.51e-07
SWISS-PROT:P50446		Tax_Id=10090 Gene_Symbol=Krt6a Keratin, type II cytoskeletal 6A	269	66	1	1.05446	0.698411	1.10528	0.692563	0.198863	1.68e-05
P48047	ATPO_HUMAN	ATP synthase subunit O, mitochondrial OS=Homo sapiens GN=ATP5O PE=1 SV=1	3	2	1	1.15743	1.28197	1.2338	0.520503	2.72e-11	0
Q5T3N1	Q5T3N1_HUMAN	Annexin A1 (Fragment) OS=Homo sapiens GN=ANXA1 PE=2 SV=1	128	30	1	1.2107	1.69158	0.950251	0.852086	0.00158906	0.000283
O75828	CBR3_HUMAN	Carbonyl reductase [NADPH] 3 OS=Homo sapiens GN=CBR3 PE=1 SV=3	4	4	1	1.0394	0.948001	0.930983	0.109302	1.07e-05	0
C9JGI3	C9JGI3_HUMAN	Uncharacterized protein OS=Homo sapiens GN=TYMP PE=4 SV=1	28	13	1	1.01388	0.862639	0.924336	0.274696	0.0363112	0.00484176
A8K4I3	A8K4I3_HUMAN	GIPC PDZ domain containing family, member 1, isoform CRA_b OS=Homo sapiens GN=GIPC1 PE=2 SV=1	3	2	1	0.857212	0.853021	0.557201	0.0360944	0.207446	0.168016
Q02413	DSG1_HUMAN	Desmoglein-1 OS=Homo sapiens GN=DSG1 PE=1 SV=2	31	14	1	1.12896	0.719291	0.943705	0.777962	0.456253	0.00921555
Q9UHD8	SEPT9_HUMAN	Septin-9 OS=Homo sapiens GN=SEPT9 PE=1 SV=2	2	2	1	1.37393	1.01177	1.56791	*	*	*
E5RK37	E5RK37_HUMAN	Uncharacterized protein OS=Homo sapiens GN=CA2 PE=4 SV=1	3	3	1	0.81906	0.982317	1.23141	1.43e-10	2.04e-14	0
P05388	RLA0_HUMAN	60S acidic ribosomal protein P0 OS=Homo sapiens GN=RPLP0 PE=1 SV=1	6	4	1	2.07667	1.02175	0.926789	0.481208	0.0138826	3.18e-05
P07814	SYEP_HUMAN	Bifunctional aminoacyl-tRNA synthetase OS=Homo sapiens GN=EPRS PE=1 SV=5	2	2	1	0.909254	0.885537	0.885297	*	*	*
P50552	VASP_HUMAN	Vasodilator-stimulated phosphoprotein OS=Homo sapiens GN=VASP PE=1 SV=3	2	2	1	0.841094	0.663356	1.03397	*	*	*
F5H0L3	F5H0L3_HUMAN	Uncharacterized protein OS=Homo sapiens GN=PGD PE=4 SV=1	7	2	1	1.0259	1.47986	0.913458	0.00666377	1.44e-12	0
Q9NY33-2	DPP3_HUMAN	Isoform 2 of Dipeptidyl peptidase 3 OS=Homo sapiens GN=DPP3	2	2	1	0.977645	1.1258	1.10802	*	*	*
Q5SQT6	Q5SQT6_HUMAN	Pyrophosphatase (Inorganic) 1 OS=Homo sapiens GN=PPA1 PE=2 SV=1	2	2	1	1.36182	1.5835	1.42971	*	*	*
P28325	CYTD_HUMAN	Cystatin-D OS=Homo sapiens GN=CST5 PE=1 SV=1	10	4	1	1.28081	3.67995	0.686935	0.973881	0	6.34e-09
P06576	ATPB_HUMAN	ATP synthase subunit beta, mitochondrial OS=Homo sapiens GN=ATP5B PE=1 SV=3	39	22	1	1.21012	1.31699	1.00039	0.885795	0.00172774	3.32e-06
Q6LES2	Q6LES2_HUMAN	ANXA4 protein (Fragment) OS=Homo sapiens GN=ANXA4 PE=2 SV=1	14	11	1	1.09054	0.985011	1.15846	0.304376	0.000224	4.64e-12
P62328	TYB4_HUMAN	Thymosin beta-4 OS=Homo sapiens GN=TMSB4X PE=1 SV=2	5	4	1	0.862975	1.1567	1.06815	1.37e-05	8.74e-05	6.4e-09
Q13813-3	SPTA2_HUMAN	Isoform 3 of Spectrin alpha chain, brain OS=Homo sapiens GN=SPTAN1	31	25	1	0.95872	0.996027	0.856695	0.199559	0.000385	0.000109
P16989-3	DBPA_HUMAN	Isoform 3 of DNA-binding protein A OS=Homo sapiens GN=CSDA	3	3	1	0.983444	1.13052	0.696831	0.363642	1.93e-07	8.57e-12
Q3SY84	K2C71_HUMAN	Keratin, type II cytoskeletal 71 OS=Homo sapiens GN=KRT71 PE=1 SV=3	31	7	1	1.07364	2.21096	0.897233	0.46784	9.06e-10	1.47e-13
Q9H0P0-2	5NT3_HUMAN	Isoform 3 of Cytosolic 5'-nucleotidase 3 OS=Homo sapiens GN=NT5C3	5	4	1	0.90178	0.786227	1.13136	3.71e-07	6.04e-07	3.62e-09
P43652	AFAM_HUMAN	Afamin OS=Homo sapiens GN=AFM PE=1 SV=1	4	4	1	0.892018	0.892463	0.955121	0.0313269	0.0264334	1.36e-05
P28070	PSB4_HUMAN	Proteasome subunit beta type-4 OS=Homo sapiens GN=PSMB4 PE=1 SV=4	4	4	1	1.03409	1.22872	0.976541	0.0591	2.12e-07	1.63e-11
P05089	ARGI1_HUMAN	Arginase-1 OS=Homo sapiens GN=ARG1 PE=1 SV=2	8	7	1	1.23761	1.41505	1.1169	0.907204	0.00303535	0.000758
P02545-3	LMNA_HUMAN	Isoform ADelta10 of Prelamin-A/C OS=Homo sapiens GN=LMNA	6	4	1	0.922602	0.96658	0.917771	0.000114	2.36e-12	0.00273333
Q9NUQ9	FA49B_HUMAN	Protein FAM49B OS=Homo sapiens GN=FAM49B PE=1 SV=1	2	2	1	0.853481	0.938746	0.900156	*	*	*
E5RH77	E5RH77_HUMAN	Uncharacterized protein OS=Homo sapiens GN=RPS14 PE=4 SV=1	2	2	1	0.730909	0.835526	0.800639	*	*	*
A8MVZ9	A8MVZ9_HUMAN	Fructose-bisphosphate aldolase OS=Homo sapiens GN=ALDOC PE=3 SV=1	5	2	1	1.25539	1.27285	0.984319	0.921817	0.0327185	0.00141911
Q13045	FLII_HUMAN	Protein flightless-1 homolog OS=Homo sapiens GN=FLII PE=1 SV=2	2	2	1	1.48102	1.26684	1.45453	*	*	*
E9PLD0	E9PLD0_HUMAN	Uncharacterized protein OS=Homo sapiens GN=RAB1B PE=3 SV=1	2	2	1	0.647997	0.554526	0.989726	*	*	*
F5H805	F5H805_HUMAN	Uncharacterized protein OS=Homo sapiens GN=A2ML1 PE=4 SV=1	37	17	1	1.22992	1.16535	0.962839	0.910622	0.0045274	9.07e-06
P29590-6	PML_HUMAN	Isoform PML-9 of Protein PML OS=Homo sapiens GN=PML	3	3	1	0.990289	0.898342	1.05428	0.152132	0.129174	3.38e-09
P16402	H13_HUMAN	Histone H1.3 OS=Homo sapiens GN=HIST1H1D PE=1 SV=2	3	2	1	1.11854	0.833545	1.42545	0.227047	4.5e-07	0
Q15257-3	PTPA_HUMAN	Isoform 3 of Serine/threonine-protein phosphatase 2A activator OS=Homo sapiens GN=PPP2R4	2	2	1	1.35393	1.2207	0.923351	*	*	*
P46781	RS9_HUMAN	40S ribosomal protein S9 OS=Homo sapiens GN=RPS9 PE=1 SV=3	3	2	1	0.961786	0.91578	0.907983	0.114107	1.36e-08	0.00114303
Q6MZM0	HPHL1_HUMAN	Hephaestin-like protein 1 OS=Homo sapiens GN=HEPHL1 PE=2 SV=2	3	3	1	0.965945	0.561902	0.886536	0.0054659	0.0967937	0
P02549	SPTA1_HUMAN	Spectrin alpha chain, erythrocyte OS=Homo sapiens GN=SPTA1 PE=1 SV=5	24	19	1	0.893877	1.03369	0.937154	0.0590947	2.9e-05	2.17e-09
P43686-2	PRS6B_HUMAN	Isoform 2 of 26S protease regulatory subunit 6B OS=Homo sapiens GN=PSMC4	3	3	1	0.962281	1.27316	1.24711	0.149201	9.39e-06	0
P13667	PDIA4_HUMAN	Protein disulfide-isomerase A4 OS=Homo sapiens GN=PDIA4 PE=1 SV=2	13	11	1	1.03315	1.07859	1.01262	0.118928	6.39e-05	1.19e-06
A8MUE4	A8MUE4_HUMAN	Uncharacterized protein OS=Homo sapiens GN=ATP6V1E1 PE=2 SV=1	2	2	1	1.00958	0.951042	1.12351	*	*	*
P25786	PSA1_HUMAN	Proteasome subunit alpha type-1 OS=Homo sapiens GN=PSMA1 PE=1 SV=1	5	4	1	0.948031	0.903427	1.17615	0.338155	0.142678	0.00222849
B4DUU6	B4DUU6_HUMAN	Pyruvate kinase OS=Homo sapiens PE=2 SV=1	13	3	1	0.99835	1.35211	1.23353	0.103017	0	0
		decoy_19519	3	3	1	1.14724	1.32311	1.23329	0.632631	0.000564	1.11e-16
C9JA17	C9JA17_HUMAN	Uncharacterized protein OS=Homo sapiens GN=ATP6V1A PE=4 SV=1	3	3	1	1.02359	1.09454	0.830194	0.0278448	0	1.35e-12
P11215	ITAM_HUMAN	Integrin alpha-M OS=Homo sapiens GN=ITGAM PE=1 SV=2	5	5	1	0.915136	0.736474	1.20338	0.000326	0.00345121	1.07e-11
P08519	APOA_HUMAN	Apolipoprotein(a) OS=Homo sapiens GN=LPA PE=1 SV=1	2	2	1	0.928738	0.619769	1.0827	*	*	*
SWISS-PROT:P10096		(Bos taurus) Glyceraldehyde-3-phosphate dehydrogenase	4	3	1	1.29496	1.27057	1.39342	0.99629	0	0
P60660-2	MYL6_HUMAN	Isoform Smooth muscle of Myosin light polypeptide 6 OS=Homo sapiens GN=MYL6	13	8	1	0.975752	0.89279	0.94929	0.230845	0.0149475	0.000108
P20290	BTF3_HUMAN	Transcription factor BTF3 OS=Homo sapiens GN=BTF3 PE=1 SV=1	3	2	1	0.803592	1.12283	0.635711	0.110567	1.61e-05	0.01366
Q8IVF2	AHNK2_HUMAN	Protein AHNAK2 OS=Homo sapiens GN=AHNAK2 PE=1 SV=2	4	3	1	1.39661	1.26771	1.3542	0.698546	0	6.75e-13
P29466-4	CASP1_HUMAN	Isoform Delta of Caspase-1 OS=Homo sapiens GN=CASP1	2	2	1	1.12421	0.682179	1.39465	*	*	*
O76027	ANXA9_HUMAN	Annexin A9 OS=Homo sapiens GN=ANXA9 PE=1 SV=3	2	2	1	0.938006	0.722087	0.832666	*	*	*
E9PL38	E9PL38_HUMAN	Uncharacterized protein OS=Homo sapiens GN=PSMD13 PE=4 SV=1	3	3	1	1.03238	0.834294	0.98467	0.465819	0.0031048	1.19e-12
Q1KMD3	HNRL2_HUMAN	Heterogeneous nuclear ribonucleoprotein U-like protein 2 OS=Homo sapiens GN=HNRNPUL2 PE=1 SV=1	2	2	1	0.862462	0.781897	0.811259	*	*	*
P20848	A1ATR_HUMAN	Putative alpha-1-antitrypsin-related protein OS=Homo sapiens GN=SERPINA2 PE=5 SV=1	3	2	1	0.718663	0.666078	1.20732	4.41e-05	0.0138899	1.02e-10
Q86SW4	Q86SW4_HUMAN	Full-length cDNA 5-PRIME end of clone CS0DJ009YL13 of T cells (Jurkat cell line) of Homo sapiens (human) (Fragment) OS=Homo sapiens PE=2 SV=1	3	2	1	0.723488	0.801732	0.564686	0.0455496	0.062346	0.0324779
P12035	K2C3_HUMAN	Keratin, type II cytoskeletal 3 OS=Homo sapiens GN=KRT3 PE=1 SV=3	67	20	1	1.16659	0.414159	1.12159	0.809443	0.990953	1.4e-09
P12814-2	ACTN1_HUMAN	Isoform 2 of Alpha-actinin-1 OS=Homo sapiens GN=ACTN1	8	5	1	0.775991	0.649939	0.885031	9.18e-05	0.0470039	1.63e-10
P11171-2	41_HUMAN	Isoform 2 of Protein 4.1 OS=Homo sapiens GN=EPB41	3	2	1	0.742455	0.750566	0.673828	0	1.47e-13	0
E7EX29	E7EX29_HUMAN	Uncharacterized protein OS=Homo sapiens GN=YWHAZ PE=3 SV=1	15	5	1	1.21318	1.16971	0.69838	0.914867	0.0450486	0.000551
P54577	SYYC_HUMAN	Tyrosyl-tRNA synthetase, cytoplasmic OS=Homo sapiens GN=YARS PE=1 SV=4	2	2	1	0.990133	1.02801	1.07327	*	*	*
P68104	EF1A1_HUMAN	Elongation factor 1-alpha 1 OS=Homo sapiens GN=EEF1A1 PE=1 SV=1	26	11	1	1.11231	1.14053	1.29485	0.732841	0.011976	1.92e-09
E9PKC4	E9PKC4_HUMAN	Uncharacterized protein OS=Homo sapiens GN=PKP3 PE=4 SV=1	3	2	1	1.09789	1.4371	1.07783	0.0421313	0	1.32e-13
Q86VR7	VS10L_HUMAN	V-set and immunoglobulin domain-containing protein 10-like OS=Homo sapiens GN=VSIG10L PE=2 SV=2	7	5	1	1.00044	1.11503	0.584855	0.372352	0.0257346	0.0484319
P52272	HNRPM_HUMAN	Heterogeneous nuclear ribonucleoprotein M OS=Homo sapiens GN=HNRNPM PE=1 SV=3	6	6	1	0.99781	0.919691	0.929415	0.0280919	4.53e-05	6.2e-12
Q15075	EEA1_HUMAN	Early endosome antigen 1 OS=Homo sapiens GN=EEA1 PE=1 SV=2	2	2	1	0.949626	0.973908	0.86073	*	*	*
P61224	RAP1B_HUMAN	Ras-related protein Rap-1b OS=Homo sapiens GN=RAP1B PE=1 SV=1	3	2	1	0.80139	0.547718	0.749719	0.276846	0.560984	0.124028
B3KRQ1	B3KRQ1_HUMAN	cDNA FLJ34687 fis, clone MESAN2000620, highly similar to Annexin A2 OS=Homo sapiens PE=2 SV=1	34	10	1	0.895184	1.00267	0.636896	0.19763	0.0682411	0.0713973
P62316	SMD2_HUMAN	Small nuclear ribonucleoprotein Sm D2 OS=Homo sapiens GN=SNRPD2 PE=1 SV=1	2	2	1	1.13827	1.2682	0.907863	*	*	*
P04075	ALDOA_HUMAN	Fructose-bisphosphate aldolase A OS=Homo sapiens GN=ALDOA PE=1 SV=2	42	21	1	1.1281	1.16267	0.966258	0.566615	0.000137	1.1e-07
A8MT30	A8MT30_HUMAN	Uncharacterized protein OS=Homo sapiens GN=COL6A3 PE=2 SV=1	15	12	1	0.91067	0.417442	1.28495	0.263419	0.994857	0.000126
Q8N274	Q8N274_HUMAN	Uncharacterized protein OS=Homo sapiens GN=AHNAK PE=2 SV=1	55	34	1	1.06816	1.30586	0.893975	0.625269	0.01282	0.00171655
SWISS-PROT:Q3TTY5		Tax_Id=10090 Gene_Symbol=Krt2 Keratin, type II cytoskeletal 2 epidermal	6	4	1	0.789877	0.522527	1.02737	0.000201	0.337302	0.000119
Q9NQR4	NIT2_HUMAN	Omega-amidase NIT2 OS=Homo sapiens GN=NIT2 PE=1 SV=1	2	2	1	1.21167	1.11288	1.04263	*	*	*
Q8IUK7	Q8IUK7_HUMAN	ALB protein OS=Homo sapiens GN=ALB PE=2 SV=1	23	6	1	0.987753	0.870134	1.20437	0.681638	0.029652	6.36e-06
P36952-2	SPB5_HUMAN	Isoform 2 of Serpin B5 OS=Homo sapiens GN=SERPINB5	24	11	1	1.0153	1.06765	0.864267	0.432648	0.000341	0.000522
F5GZ40	F5GZ40_HUMAN	Uncharacterized protein OS=Homo sapiens GN=SERPINB13 PE=4 SV=1	9	7	1	1.3954	1.32125	0.981882	0.847532	4.99e-05	2.46e-09
P27348	1433T_HUMAN	14-3-3 protein theta OS=Homo sapiens GN=YWHAQ PE=1 SV=1	6	4	1	0.959046	1.18457	0.850692	8.46e-08	2.22e-16	0
Q96KP4	CNDP2_HUMAN	Cytosolic non-specific dipeptidase OS=Homo sapiens GN=CNDP2 PE=1 SV=2	4	2	1	1.06406	0.679802	0.984134	0.173978	5.3e-06	7.73e-07
B7Z5W8	B7Z5W8_HUMAN	Uncharacterized protein OS=Homo sapiens GN=DLST PE=2 SV=1	4	4	1	1.21165	1.29716	1.14238	0.606164	2.36e-11	9.61e-07
P19367-2	HXK1_HUMAN	Isoform 2 of Hexokinase-1 OS=Homo sapiens GN=HK1	5	5	1	0.93334	1.22457	0.844853	0.0192189	1.95e-11	2.49e-05
Q5T5N3	Q5T5N3_HUMAN	Insulin-degrading enzyme (Fragment) OS=Homo sapiens GN=IDE PE=2 SV=1	2	2	1	1.07741	0.867954	0.83964	*	*	*
E7EVA3	E7EVA3_HUMAN	Uncharacterized protein OS=Homo sapiens GN=CFB PE=3 SV=1	10	9	1	0.823919	0.871828	1.14156	0.000651	3.16e-07	3.31e-12
O75947-2	ATP5H_HUMAN	Isoform 2 of ATP synthase subunit d, mitochondrial OS=Homo sapiens GN=ATP5H	4	4	1	0.984305	1.0075	0.959325	0.0385257	6.87e-09	6.73e-12
F5H6P0	F5H6P0_HUMAN	Uncharacterized protein OS=Homo sapiens GN=TGM2 PE=4 SV=1	4	3	1	0.689117	0.545131	0.793294	0.0187097	0.347479	0.0157686
		decoy_24113	2	2	1	5.49767	0.853466	0.725876	*	*	*
P29350-3	PTN6_HUMAN	Isoform 2 of Tyrosine-protein phosphatase non-receptor type 6 OS=Homo sapiens GN=PTPN6	2	2	1	0.892544	0.871606	1.19609	*	*	*
Q9UM54-1	MYO6_HUMAN	Isoform 1 of Myosin-VI OS=Homo sapiens GN=MYO6	5	5	1	1.13264	1.17173	1.03813	0.266939	9.98e-14	0
P07738	PMGE_HUMAN	Bisphosphoglycerate mutase OS=Homo sapiens GN=BPGM PE=1 SV=2	3	3	1	0.819923	0.876853	0.687312	0.121075	0.0526813	0.0334825
P06870	KLK1_HUMAN	Kallikrein-1 OS=Homo sapiens GN=KLK1 PE=1 SV=2	4	2	1	0.89414	4.37465	0.589345	2.34e-09	1.11e-16	0
Q14764	MVP_HUMAN	Major vault protein OS=Homo sapiens GN=MVP PE=1 SV=4	6	4	1	0.890169	0.743024	0.992092	0.0242626	8.06e-05	0.000206
Q01082	SPTB2_HUMAN	Spectrin beta chain, brain 1 OS=Homo sapiens GN=SPTBN1 PE=1 SV=2	5	3	1	0.855052	1	0.737482	0.0867497	0.0183133	0.000218
P62491	RB11A_HUMAN	Ras-related protein Rab-11A OS=Homo sapiens GN=RAB11A PE=1 SV=3	3	3	1	0.987389	1.33147	1.17174	0.000673	0	1.11e-16
Q16698	DECR_HUMAN	2,4-dienoyl-CoA reductase, mitochondrial OS=Homo sapiens GN=DECR1 PE=1 SV=1	4	3	1	1.02344	1.91572	1.05055	0.00305259	0	9.77e-11
Q5VU58	Q5VU58_HUMAN	Tropomyosin 3 OS=Homo sapiens GN=TPM3 PE=2 SV=1	3	2	1	0.997311	0.887597	0.831605	2.01e-07	9.19e-13	0
O95757	HS74L_HUMAN	Heat shock 70 kDa protein 4L OS=Homo sapiens GN=HSPA4L PE=1 SV=3	5	5	1	1.04245	1.27536	1.01423	0.380522	0	0.000171
P02656	APOC3_HUMAN	Apolipoprotein C-III OS=Homo sapiens GN=APOC3 PE=1 SV=1	4	3	1	0.956428	0.748076	1.13523	0.111577	4.06e-05	2.14e-11
Q00169	PIPNA_HUMAN	Phosphatidylinositol transfer protein alpha isoform OS=Homo sapiens GN=PITPNA PE=1 SV=2	5	3	1	0.945294	1.04016	1.06274	0.0484976	6.9e-06	2.18e-14
P02787	TRFE_HUMAN	Serotransferrin OS=Homo sapiens GN=TF PE=1 SV=3	37	15	1	0.84795	0.996158	1.14173	0.0628095	0.0119096	7.44e-11
P31944	CASPE_HUMAN	Caspase-14 OS=Homo sapiens GN=CASP14 PE=1 SV=2	5	5	1	1.31305	1.58702	0.762934	0.969322	0.00165633	0.000343
P00491	PNPH_HUMAN	Purine nucleoside phosphorylase OS=Homo sapiens GN=PNP PE=1 SV=2	4	3	1	0.943448	1.05616	1.02006	7.45e-05	0.00533848	4.44e-16
E9PGK1	E9PGK1_HUMAN	Uncharacterized protein OS=Homo sapiens GN=ANXA6 PE=3 SV=1	10	7	1	0.899956	0.853856	1.00018	0.00138219	0.0654783	8.33e-06
B5MD38	B5MD38_HUMAN	Uncharacterized protein OS=Homo sapiens GN=HADHB PE=3 SV=1	7	6	1	0.948367	1.05433	0.927884	0.492771	0.00722613	0.00111463
P17174	AATC_HUMAN	Aspartate aminotransferase, cytoplasmic OS=Homo sapiens GN=GOT1 PE=1 SV=3	6	4	1	1.36494	1.38182	0.973999	0.929873	0.000247	0.000118
P29966	MARCS_HUMAN	Myristoylated alanine-rich C-kinase substrate OS=Homo sapiens GN=MARCKS PE=1 SV=4	4	3	1	1.21672	1.17903	0.855124	0.726634	0	0
P46783	RS10_HUMAN	40S ribosomal protein S10 OS=Homo sapiens GN=RPS10 PE=1 SV=1	2	2	1	1.4484	1.02971	1.32443	*	*	*
E7EM71	E7EM71_HUMAN	Uncharacterized protein OS=Homo sapiens GN=HDLBP PE=4 SV=1	2	2	1	1.0453	0.980116	0.928757	*	*	*
Q00577	PURA_HUMAN	Transcriptional activator protein Pur-alpha OS=Homo sapiens GN=PURA PE=1 SV=2	2	2	1	1.23371	0.985898	0.855414	*	*	*
D6RHJ6	D6RHJ6_HUMAN	Uncharacterized protein OS=Homo sapiens GN=IGJ PE=4 SV=1	3	2	1	1.0117	2.57225	0.502068	0.0293978	0	0
E7EWT1	E7EWT1_HUMAN	Uncharacterized protein OS=Homo sapiens GN=DDOST PE=4 SV=1	2	2	1	1.04976	1.03421	1.50475	*	*	*
Q16610-2	ECM1_HUMAN	Isoform 2 of Extracellular matrix protein 1 OS=Homo sapiens GN=ECM1	24	14	1	1.59173	2.00528	0.809258	0.674065	0.00107415	1.64e-06
P52907	CAZA1_HUMAN	F-actin-capping protein subunit alpha-1 OS=Homo sapiens GN=CAPZA1 PE=1 SV=3	16	6	1	1.06583	1.03838	0.959272	0.36597	0.00016	7.21e-05
O43681	ASNA_HUMAN	ATPase ASNA1 OS=Homo sapiens GN=ASNA1 PE=1 SV=2	2	2	1	0.978786	0.886501	1.10323	*	*	*
P43034	LIS1_HUMAN	Platelet-activating factor acetylhydrolase IB subunit alpha OS=Homo sapiens GN=PAFAH1B1 PE=1 SV=2	5	5	1	0.870421	0.980295	0.889501	0.0228205	1.22e-15	8.23e-12
		decoy_29660	2	2	1	0.849851	0.823543	1.0514	*	*	*
Q9H4B7	TBB1_HUMAN	Tubulin beta-1 chain OS=Homo sapiens GN=TUBB1 PE=1 SV=1	9	5	1	1.23885	0.694529	1.14901	0.860444	0.0720452	2.5e-07
P19012	K1C15_HUMAN	Keratin, type I cytoskeletal 15 OS=Homo sapiens GN=KRT15 PE=1 SV=3	20	11	1	0.929556	1.43751	0.956263	0.102748	0.024393	0.000145
A6PVU8	A6PVU8_HUMAN	Tuftelin 1 OS=Homo sapiens GN=TUFT1 PE=4 SV=1	3	3	1	0.833943	0.827453	0.760588	0.00102804	0.0178664	2.72e-06
Q59FP5	Q59FP5_HUMAN	Spectrin, beta, erythrocytic (Includes spherocytosis, clinical type I) variant (Fragment) OS=Homo sapiens PE=2 SV=1	16	14	1	0.879361	0.824678	0.800796	0.195328	0.00917066	0.00418545
P61026	RAB10_HUMAN	Ras-related protein Rab-10 OS=Homo sapiens GN=RAB10 PE=1 SV=1	13	6	1	0.970507	1.17447	0.970864	0.203219	0.000189	4.41e-06
O43837	IDH3B_HUMAN	Isocitrate dehydrogenase [NAD] subunit beta, mitochondrial OS=Homo sapiens GN=IDH3B PE=1 SV=2	2	2	1	0.759835	0.624862	0.524932	*	*	*
D6RAT0	D6RAT0_HUMAN	Uncharacterized protein OS=Homo sapiens GN=RPS3A PE=3 SV=1	5	2	1	0.878239	1.0506	0.878034	0.04086	3.73e-09	3.65e-14
Q15084	PDIA6_HUMAN	Protein disulfide-isomerase A6 OS=Homo sapiens GN=PDIA6 PE=1 SV=1	20	11	1	1.13233	1.25352	1.10907	0.611334	2.47e-05	6.66e-16
P19652	A1AG2_HUMAN	Alpha-1-acid glycoprotein 2 OS=Homo sapiens GN=ORM2 PE=1 SV=2	5	4	1	0.851206	0.654393	1.06733	0.000119	0.115016	0
E9PCG8	E9PCG8_HUMAN	Uncharacterized protein OS=Homo sapiens GN=ARHGAP1 PE=4 SV=2	4	3	1	0.987349	0.867247	0.986063	0.0284039	2.97e-11	0
SWISS-PROT:Q5XQN5		(Bos taurus) Keratin, type II cytoskeletal 5	79	16	1	1.19801	0.837339	1.21552	0.840915	0.0488058	7.39e-06
P50914	RL14_HUMAN	60S ribosomal protein L14 OS=Homo sapiens GN=RPL14 PE=1 SV=4	3	2	1	1.11344	0.977689	1.01817	0.269637	0	1.71e-06
B0YJ33	B0YJ33_HUMAN	Laminin alpha-3 chain variant 2 OS=Homo sapiens GN=LAMA3 PE=4 SV=1	3	2	1	0.771688	0.461436	0.919671	0.00014	0.687971	0.000287
Q99460	PSMD1_HUMAN	26S proteasome non-ATPase regulatory subunit 1 OS=Homo sapiens GN=PSMD1 PE=1 SV=2	5	4	1	0.910003	0.969468	0.807344	0.0358115	0.00321241	0.00377072
Q6P5S2	CF058_HUMAN	UPF0762 protein C6orf58 OS=Homo sapiens GN=C6orf58 PE=1 SV=2	3	3	1	1.06871	3.01284	0.606103	0.136798	2.17e-07	0
D3DUS9	D3DUS9_HUMAN	Triosephosphate isomerase OS=Homo sapiens GN=TPI1 PE=3 SV=1	27	12	1	1.20786	1.25319	1.16197	0.817354	6.74e-06	1.11e-13
C9JV77	C9JV77_HUMAN	Uncharacterized protein OS=Homo sapiens GN=AHSG PE=4 SV=1	11	5	1	0.858324	0.866032	1.12573	0.00474473	0.000301	5.55e-16
Q01546	K22O_HUMAN	Keratin, type II cytoskeletal 2 oral OS=Homo sapiens GN=KRT76 PE=1 SV=2	238	45	1	1.17035	0.381647	1.12489	0.810937	0.829527	0.000536
Q9NZT1	CALL5_HUMAN	Calmodulin-like protein 5 OS=Homo sapiens GN=CALML5 PE=1 SV=2	26	9	1	1.1839	1.25873	0.857364	0.674138	1.59e-06	0.000398
P09960-3	LKHA4_HUMAN	Isoform 3 of Leukotriene A-4 hydrolase OS=Homo sapiens GN=LTA4H	11	10	1	0.970438	0.88542	0.960593	0.134253	0.00872909	8.86e-08
P0CG05	LAC2_HUMAN	Ig lambda-2 chain C regions OS=Homo sapiens GN=IGLC2 PE=1 SV=1	7	2	1	0.888551	1.77511	1.17712	0.000395	1.11e-16	0
Q8TAX7	MUC7_HUMAN	Mucin-7 OS=Homo sapiens GN=MUC7 PE=1 SV=2	10	5	1	1.34118	2.33595	0.778854	0.957351	1.75e-08	7.87e-09
P28838	AMPL_HUMAN	Cytosol aminopeptidase OS=Homo sapiens GN=LAP3 PE=1 SV=3	10	8	1	1.12465	0.984792	0.992573	0.520551	0.00877814	5.37e-05
Q5JR01	Q5JR01_HUMAN	Eukaryotic translation elongation factor 1 alpha 1 (Fragment) OS=Homo sapiens GN=EEF1A1 PE=2 SV=1	8	4	1	1.16838	0.962347	1.01652	0.73852	0.0566211	0.000976
Q99497	PARK7_HUMAN	Protein DJ-1 OS=Homo sapiens GN=PARK7 PE=1 SV=2	5	5	1	0.947519	1.11329	0.953714	0.0132382	2.85e-06	4.14e-10
P51858	HDGF_HUMAN	Hepatoma-derived growth factor OS=Homo sapiens GN=HDGF PE=1 SV=1	3	3	1	0.861309	0.951153	0.959474	0	6.46e-10	0
B7Z5J4	B7Z5J4_HUMAN	cDNA FLJ52025, highly similar to Carboxypeptidase A4 (EC 3.4.17.-) OS=Homo sapiens PE=2 SV=1	2	2	1	0.907349	0.598704	0.831398	*	*	*
B4DRW1	B4DRW1_HUMAN	cDNA FLJ55805, highly similar to Keratin, type II cytoskeletal 4 OS=Homo sapiens PE=2 SV=1	398	65	1	1.03537	1.87056	0.779731	0.67144	0.00869215	0.00253173
B8ZZK2	B8ZZK2_HUMAN	Uncharacterized protein OS=Homo sapiens GN=GGCT PE=4 SV=1	2	2	1	1.03685	1.53239	1.0798	*	*	*
P62820	RAB1A_HUMAN	Ras-related protein Rab-1A OS=Homo sapiens GN=RAB1A PE=1 SV=3	2	2	1	1.41202	0.892598	1.34216	*	*	*
E9PB90	E9PB90_HUMAN	Uncharacterized protein OS=Homo sapiens GN=HK2 PE=3 SV=1	3	3	1	1.02146	0.80126	0.884703	0.0687499	0.0540801	0
Q9P0G3	KLK14_HUMAN	Kallikrein-14 OS=Homo sapiens GN=KLK14 PE=1 SV=2	4	3	1	1.02171	0.693864	1.47061	0.111859	3.4e-11	0
P09211	GSTP1_HUMAN	Glutathione S-transferase P OS=Homo sapiens GN=GSTP1 PE=1 SV=2	5	2	1	1.91089	1.53672	1.13259	0.272796	1.6e-08	0
Q9UBG3	CRNN_HUMAN	Cornulin OS=Homo sapiens GN=CRNN PE=1 SV=1	92	27	1	1.10235	1.26415	0.672024	0.738624	0.0169567	0.0268818
B1AHA8	B1AHA8_HUMAN	Heme oxygenase (Decycling) 1 (Fragment) OS=Homo sapiens GN=HMOX1 PE=4 SV=1	2	2	1	1.03565	0.873507	0.971807	*	*	*
P38606	VATA_HUMAN	V-type proton ATPase catalytic subunit A OS=Homo sapiens GN=ATP6V1A PE=1 SV=2	6	5	1	0.950906	0.677321	0.707958	0.53207	0.123467	0.000806
Q5VVW7	Q5VVW7_HUMAN	Chromosome 9 open reading frame 88, isoform CRA_c OS=Homo sapiens GN=FAM129B PE=2 SV=1	13	11	1	1.4575	1.51247	0.945788	0.613284	8.84e-05	6.93e-10
P04217-2	A1BG_HUMAN	Isoform 2 of Alpha-1B-glycoprotein OS=Homo sapiens GN=A1BG	6	3	1	0.989071	0.918465	0.969171	0.325422	0	0
Q9H2G2	SLK_HUMAN	STE20-like serine/threonine-protein kinase OS=Homo sapiens GN=SLK PE=1 SV=1	13	10	1	0.898914	1.29943	0.87308	0.0902446	1.24e-05	9.73e-06
P32119	PRDX2_HUMAN	Peroxiredoxin-2 OS=Homo sapiens GN=PRDX2 PE=1 SV=5	57	13	1	0.873729	0.902643	1.04326	0.152335	0.0227835	0.000258
Q5SX90	Q5SX90_HUMAN	GDP dissociation inhibitor 2 (Fragment) OS=Homo sapiens GN=GDI2 PE=2 SV=1	4	4	1	1.15101	0.836039	1.05747	0.639936	0.0039521	0
Q13011	ECH1_HUMAN	Delta(3,5)-Delta(2,4)-dienoyl-CoA isomerase, mitochondrial OS=Homo sapiens GN=ECH1 PE=1 SV=2	2	2	1	1.14932	0.959581	0.701409	*	*	*
Q03252	LMNB2_HUMAN	Lamin-B2 OS=Homo sapiens GN=LMNB2 PE=1 SV=3	7	7	1	0.930556	0.748099	0.876293	4.96e-06	1.49e-05	0
P57737	CORO7_HUMAN	Coronin-7 OS=Homo sapiens GN=CORO7 PE=1 SV=2	2	2	1	1.57602	0.763209	0.894923	*	*	*
P62829	RL23_HUMAN	60S ribosomal protein L23 OS=Homo sapiens GN=RPL23 PE=1 SV=1	5	5	1	1.54252	1.19319	1.08755	0.731901	0.00154151	2.49e-06
Q9BUK9	Q9BUK9_HUMAN	Heat shock 70kDa protein 4 OS=Homo sapiens GN=HSPA4 PE=2 SV=1	6	4	1	1.0836	1.05258	0.997809	0.549434	0.000191	0.000343
P80303-2	NUCB2_HUMAN	Isoform 2 of Nucleobindin-2 OS=Homo sapiens GN=NUCB2	12	5	1	0.857973	2.31412	0.664846	0.0209677	4.36e-09	0.000463
B4E132	B4E132_HUMAN	cDNA FLJ53122, highly similar to ATP-dependent RNA helicase DDX3Y (EC 3.6.1.-) OS=Homo sapiens PE=2 SV=1	9	5	1	0.866975	0.603817	0.802702	0.467711	0.552486	0.0672928
Q86YZ3	HORN_HUMAN	Hornerin OS=Homo sapiens GN=HRNR PE=1 SV=2	11	8	1	1.14841	0.833588	0.774156	0.708116	0.0995657	7e-09
B4DDD6	B4DDD6_HUMAN	cDNA FLJ59450, highly similar to Drebrin-like protein OS=Homo sapiens PE=2 SV=1	6	4	1	1.09234	1.33684	1.00378	0.714761	0.0144069	4.5e-08
B3KR14	B3KR14_HUMAN	cDNA FLJ33455 fis, clone BRAMY2000354, highly similar to 1-phosphatidylinositol-4,5-bisphosphatephosphodiesterase delta 1 (EC 3.1.4.11) OS=Homo sapiens PE=2 SV=1	2	2	1	0.857948	0.737391	0.799917	*	*	*
P49189	AL9A1_HUMAN	4-trimethylaminobutyraldehyde dehydrogenase OS=Homo sapiens GN=ALDH9A1 PE=1 SV=3	7	6	1	1.08122	1.19048	0.934765	0.284857	1.2e-05	2.25e-14
P30101	PDIA3_HUMAN	Protein disulfide-isomerase A3 OS=Homo sapiens GN=PDIA3 PE=1 SV=4	14	8	1	0.878031	1.01984	1.12854	0.0537807	0.0269268	0.0128863
E5RIW3	E5RIW3_HUMAN	Uncharacterized protein OS=Homo sapiens GN=TBCA PE=4 SV=1	3	2	1	0.791001	1.30098	0.638904	1.56e-06	0	3.33e-15
P04792	HSPB1_HUMAN	Heat shock protein beta-1 OS=Homo sapiens GN=HSPB1 PE=1 SV=2	106	25	1	1.09655	1.41377	0.973618	0.652571	0.000948	1.41e-06
F5H2W1	F5H2W1_HUMAN	Uncharacterized protein OS=Homo sapiens PE=4 SV=1	2	2	1	0.983946	1.25326	1.48941	*	*	*
E7ERL2	E7ERL2_HUMAN	Uncharacterized protein OS=Homo sapiens GN=MPST PE=4 SV=1	3	2	1	0.768511	0.960509	0.808	1.6e-10	2.97e-09	0
Q9UHQ9	NB5R1_HUMAN	NADH-cytochrome b5 reductase 1 OS=Homo sapiens GN=CYB5R1 PE=1 SV=1	2	2	1	0.784928	0.689006	0.630823	*	*	*
E9PEZ3	E9PEZ3_HUMAN	Uncharacterized protein OS=Homo sapiens GN=DIAPH1 PE=4 SV=1	4	4	1	1.01842	0.835518	0.672223	0.791605	0.064133	0.136882
B3KQ79	B3KQ79_HUMAN	B-cell receptor-associated protein 31, isoform CRA_b OS=Homo sapiens GN=BCAP31 PE=2 SV=1	9	7	1	0.980079	1.16285	1.01412	0.0749661	1.56e-08	2.58e-09
C9J0E4	C9J0E4_HUMAN	Uncharacterized protein OS=Homo sapiens GN=CSTA PE=4 SV=1	22	7	1	0.957761	3.16641	0.904455	0.385197	3.82e-05	4.84e-05
E7EV83	E7EV83_HUMAN	Uncharacterized protein OS=Homo sapiens GN=ACTN4 PE=4 SV=1	14	8	1	0.940132	1.18189	0.903515	0.000605	0.0028648	0
P12268	IMDH2_HUMAN	Inosine-5'-monophosphate dehydrogenase 2 OS=Homo sapiens GN=IMPDH2 PE=1 SV=2	5	4	1	0.923674	0.875433	1.10335	2.44e-05	6.45e-07	5.26e-06
B7ZKJ8	B7ZKJ8_HUMAN	ITIH4 protein OS=Homo sapiens GN=ITIH4 PE=2 SV=1	13	11	1	0.924332	0.821125	1.04731	0.128145	0.00230327	9.29e-10
P49411	EFTU_HUMAN	Elongation factor Tu, mitochondrial OS=Homo sapiens GN=TUFM PE=1 SV=2	10	8	1	1.1036	0.905557	0.892456	0.573907	2.4e-07	3.01e-05
Q9BQ02	Q9BQ02_HUMAN	NCL protein OS=Homo sapiens PE=2 SV=1	5	5	1	0.858264	1.08804	1.08726	3.19e-13	0	4.22e-15
E9PEQ4	E9PEQ4_HUMAN	Uncharacterized protein OS=Homo sapiens GN=DNM2 PE=3 SV=1	2	2	1	1.09079	1.00886	0.914282	*	*	*
B4DJ10	B4DJ10_HUMAN	cDNA FLJ58533, highly similar to Leucyl-tRNA synthetase, cytoplasmic (EC 6.1.1.4) OS=Homo sapiens PE=2 SV=1	3	3	1	0.665257	0.644051	0.667895	0.111185	0.360337	1.8e-10
P22307-2	NLTP_HUMAN	Isoform SCP2 of Non-specific lipid-transfer protein OS=Homo sapiens GN=SCP2	5	5	1	0.94007	1.34292	0.929588	0.00264793	0	1.59e-13
B3KTM6	B3KTM6_HUMAN	Ribosomal protein L5, isoform CRA_b OS=Homo sapiens GN=RPL5 PE=2 SV=1	5	5	1	1.13771	1.06892	1.30071	0.400907	0.000133	7.88e-05
Q14019	COTL1_HUMAN	Coactosin-like protein OS=Homo sapiens GN=COTL1 PE=1 SV=3	2	2	1	0.821908	0.645006	1.03473	*	*	*
P01011	AACT_HUMAN	Alpha-1-antichymotrypsin OS=Homo sapiens GN=SERPINA3 PE=1 SV=2	24	11	1	0.912447	0.680528	1.09591	0.233008	0.137015	5.23e-08
P80748	LV302_HUMAN	Ig lambda chain V-III region LOI OS=Homo sapiens PE=1 SV=1	3	2	1	0.987376	1.11142	0.932226	0.193012	0.000307	1.16e-07
SWISS-PROT:P02584		(Bos taurus) Profilin-1	4	3	1	0.837995	0.786731	1.44917	2.18e-07	0.0102518	2.66e-06
Q08043	ACTN3_HUMAN	Alpha-actinin-3 OS=Homo sapiens GN=ACTN3 PE=1 SV=2	3	2	1	1.46595	1.06846	1.17472	0.590434	3.82e-06	0
O94826	TOM70_HUMAN	Mitochondrial import receptor subunit TOM70 OS=Homo sapiens GN=TOMM70A PE=1 SV=1	2	2	1	0.919216	1.27771	0.733105	*	*	*
Q6XPR3	RPTN_HUMAN	Repetin OS=Homo sapiens GN=RPTN PE=1 SV=1	27	21	1	1.08769	0.532006	0.919888	0.6422	0.30046	3.21e-05
A8K318	A8K318_HUMAN	cDNA FLJ78273, highly similar to Homo sapiens protein kinase C substrate 80K-H (PRKCSH), transcript variant 2, mRNA OS=Homo sapiens PE=2 SV=1	4	4	1	1.00316	1.12851	0.947015	0.108336	1.56e-12	6.18e-10
Q9H6S3	ES8L2_HUMAN	Epidermal growth factor receptor kinase substrate 8-like protein 2 OS=Homo sapiens GN=EPS8L2 PE=1 SV=2	5	4	1	1.28151	1.43922	0.895593	0.978349	8.09e-12	3.03e-10
C9JM19	C9JM19_HUMAN	Ribosomal protein S9, isoform CRA_e OS=Homo sapiens GN=RPS9 PE=3 SV=1	3	3	1	1.33062	0.908406	1.70813	0.940126	0	6.8e-13
O15231	ZN185_HUMAN	Zinc finger protein 185 OS=Homo sapiens GN=ZNF185 PE=1 SV=3	21	16	1	1.19778	1.29985	0.854905	0.766222	0.000196	5.64e-06
Q6ZW98	Q6ZW98_HUMAN	cDNA FLJ41407 fis, clone BRHIP2000819, moderately similar to Human actin binding protein p57 OS=Homo sapiens PE=2 SV=1	2	2	1	0.92002	0.88223	1.25886	*	*	*
F5H2R5	F5H2R5_HUMAN	Uncharacterized protein OS=Homo sapiens GN=ARHGDIB PE=4 SV=1	4	4	1	0.834585	0.850106	0.946017	2.22e-16	0.0416674	1.71e-05
E7EUJ8	E7EUJ8_HUMAN	Uncharacterized protein OS=Homo sapiens GN=CKB PE=3 SV=2	3	3	1	0.881478	0.71231	1.10586	4.43e-05	0.0336106	2.1e-05
E9PK71	E9PK71_HUMAN	Uncharacterized protein OS=Homo sapiens GN=PKP3 PE=4 SV=1	4	4	1	1.08123	0.930645	1.0169	0.438633	5.08e-05	4.95e-13
C9J8U2	C9J8U2_HUMAN	Nicotinate phosphoribosyltransferase domain containing 1, isoform CRA_e OS=Homo sapiens GN=NAPRT1 PE=4 SV=1	2	2	1	0.73101	0.961543	0.682847	*	*	*
P17858-2	K6PL_HUMAN	Isoform 2 of 6-phosphofructokinase, liver type OS=Homo sapiens GN=PFKL	3	3	1	1.16124	0.998886	0.944674	0.188761	2.3e-07	0
C9JKF1	C9JKF1_HUMAN	Uncharacterized protein OS=Homo sapiens GN=SAMD9 PE=4 SV=1	6	6	1	1.09831	1.08337	1.0219	0.174699	8.51e-10	1.61e-08
F5GWF6	F5GWF6_HUMAN	Uncharacterized protein OS=Homo sapiens GN=CCT2 PE=4 SV=1	16	11	1	1.06387	1.17456	0.974045	0.440736	0.000377	7.32e-05
F5H442	F5H442_HUMAN	Uncharacterized protein OS=Homo sapiens GN=TSG101 PE=4 SV=1	3	3	1	0.913669	1.42682	0.931957	0.000688	9.21e-10	0
SWISS-PROT:Q2UVX4		(Bos taurus) Complement C3 precursor	6	4	1	0.933439	0.780245	0.943421	0.377045	0.0389245	1.53e-07
E5RJZ5	E5RJZ5_HUMAN	Uncharacterized protein OS=Homo sapiens GN=CLU PE=4 SV=1	6	3	1	0.858492	0.79703	1.00067	1.1e-05	0.0679665	2.12e-07
P14324	FPPS_HUMAN	Farnesyl pyrophosphate synthase OS=Homo sapiens GN=FDPS PE=1 SV=4	3	3	1	1.20094	1.42794	0.907375	0.00081	6.24e-09	2.4e-13
P18621	RL17_HUMAN	60S ribosomal protein L17 OS=Homo sapiens GN=RPL17 PE=1 SV=3	5	4	1	1.01101	1.18934	1.09809	0.000604	0	0
P62701	RS4X_HUMAN	40S ribosomal protein S4, X isoform OS=Homo sapiens GN=RPS4X PE=1 SV=2	7	5	1	1.22857	1.34983	1.35018	0.825342	1.74e-12	2.26e-11
F5HE57	F5HE57_HUMAN	Uncharacterized protein OS=Homo sapiens GN=HSD17B4 PE=4 SV=1	11	9	1	1.1346	0.941795	0.953309	0.739394	9.89e-06	3.48e-05
P0CW22	RS17L_HUMAN	40S ribosomal protein S17-like OS=Homo sapiens GN=RPS17L PE=3 SV=1	4	3	1	0.947008	0.985951	0.717421	0.310839	0.000504	0.000231
P06681	CO2_HUMAN	Complement C2 OS=Homo sapiens GN=C2 PE=1 SV=2	2	2	1	0.680525	0.64096	0.897623	*	*	*
Q6ZN66-2	GBP6_HUMAN	Isoform 2 of Guanylate-binding protein 6 OS=Homo sapiens GN=GBP6	29	17	1	1.12217	1.19581	1.13845	0.701236	0.0018409	2.86e-12
B4DLL8	B4DLL8_HUMAN	Uncharacterized protein OS=Homo sapiens GN=GPNMB PE=2 SV=1	2	2	1	0.938745	0.650659	1.27212	*	*	*
Q8WVM8	SCFD1_HUMAN	Sec1 family domain-containing protein 1 OS=Homo sapiens GN=SCFD1 PE=1 SV=4	2	2	1	1.08199	1.17163	0.724005	*	*	*
P07225	PROS_HUMAN	Vitamin K-dependent protein S OS=Homo sapiens GN=PROS1 PE=1 SV=1	8	7	1	0.811119	0.814775	1.17313	0.00302378	0.000102	2.1e-10
P23381	SYWC_HUMAN	Tryptophanyl-tRNA synthetase, cytoplasmic OS=Homo sapiens GN=WARS PE=1 SV=2	2	2	1	0.793066	0.462756	1.04608	*	*	*
Q92499	DDX1_HUMAN	ATP-dependent RNA helicase DDX1 OS=Homo sapiens GN=DDX1 PE=1 SV=2	2	2	1	1.10203	0.928315	1.37899	*	*	*
Q15149-2	PLEC_HUMAN	Isoform 2 of Plectin OS=Homo sapiens GN=PLEC	110	92	1	1.03984	1.0054	0.97922	0.247838	5.07e-05	4.02e-08
Q00796	DHSO_HUMAN	Sorbitol dehydrogenase OS=Homo sapiens GN=SORD PE=1 SV=4	4	3	1	0.973158	1.09906	1.1114	0	8.34e-05	0
B4DLQ7	B4DLQ7_HUMAN	cDNA FLJ57124, highly similar to Actin-related protein 2/3 complex subunit 1A OS=Homo sapiens PE=2 SV=1	4	4	1	1.16387	0.972318	1.15965	0.743685	0.00022	5.71e-10
P67936-2	TPM4_HUMAN	Isoform 2 of Tropomyosin alpha-4 chain OS=Homo sapiens GN=TPM4	13	9	1	0.986812	1.0269	0.824629	0.129223	0.00395773	1.61e-09
E7EQ40	E7EQ40_HUMAN	Uncharacterized protein OS=Homo sapiens GN=CAPZB PE=4 SV=1	4	4	1	1.06374	0.874001	1.24465	0.188411	0.0126865	1.68e-10
C9JDL2	C9JDL2_HUMAN	Uncharacterized protein OS=Homo sapiens GN=TUBA4A PE=4 SV=1	2	2	1	0.809574	0.522786	0.960057	*	*	*
Q92599	SEPT8_HUMAN	Septin-8 OS=Homo sapiens GN=SEPT8 PE=1 SV=4	4	3	1	1.40931	0.910453	1.09385	0.78253	9.86e-05	2.4e-09
E7EUE8	E7EUE8_HUMAN	Uncharacterized protein OS=Homo sapiens GN=KRT6A PE=3 SV=2	461	60	1	0.900952	0.666231	1.0317	0.245072	0.209038	0.00108793
Q7Z406-5	MYH14_HUMAN	Isoform 5 of Myosin-14 OS=Homo sapiens GN=MYH14	42	24	1	0.985825	0.862585	0.888826	0.378806	0.0220718	0.00260781
P61006	RAB8A_HUMAN	Ras-related protein Rab-8A OS=Homo sapiens GN=RAB8A PE=1 SV=1	2	2	1	0.896723	0.786556	0.931971	*	*	*
P00505	AATM_HUMAN	Aspartate aminotransferase, mitochondrial OS=Homo sapiens GN=GOT2 PE=1 SV=3	6	3	1	1.12175	1.36891	0.914609	0.0366667	5.05e-07	4.44e-07
P05141	ADT2_HUMAN	ADP/ATP translocase 2 OS=Homo sapiens GN=SLC25A5 PE=1 SV=7	5	2	1	1.03282	1.21751	0.996841	0.415386	0	0
Q08AI8-2	CB054_HUMAN	Isoform 2 of Uncharacterized protein C2orf54 OS=Homo sapiens GN=C2orf54	2	2	1	1.36459	1.7457	0.870597	*	*	*
Q53RT3	APRV1_HUMAN	Retroviral-like aspartic protease 1 OS=Homo sapiens GN=ASPRV1 PE=1 SV=1	6	3	1	0.898797	0.873158	1.10541	0.0153282	4.75e-11	0.000162
O15533-2	TPSN_HUMAN	Isoform 2 of Tapasin OS=Homo sapiens GN=TAPBP	2	2	1	0.758106	0.590884	1.09637	*	*	*
Q13557-3	KCC2D_HUMAN	Isoform Delta 3 of Calcium/calmodulin-dependent protein kinase type II subunit delta OS=Homo sapiens GN=CAMK2D	2	2	1	1.05079	1.02366	1.27146	*	*	*
Q6ZVX7	NCRP1_HUMAN	Non-specific cytotoxic cell receptor protein 1 homolog OS=Homo sapiens GN=NCCRP1 PE=1 SV=1	6	5	1	1.07848	1.55065	0.866065	0.633029	1.46e-07	0.000262
E7EMB1	E7EMB1_HUMAN	Uncharacterized protein OS=Homo sapiens GN=SWAP70 PE=4 SV=1	2	2	1	0.949851	1.0736	0.765891	*	*	*
Q9HDC9	APMAP_HUMAN	Adipocyte plasma membrane-associated protein OS=Homo sapiens GN=APMAP PE=1 SV=2	6	6	1	0.883741	0.95171	1.24224	0.00524054	3.59e-07	1.74e-10
P45974-2	UBP5_HUMAN	Isoform Short of Ubiquitin carboxyl-terminal hydrolase 5 OS=Homo sapiens GN=USP5	5	3	1	0.897175	0.654691	0.848628	0.122474	0.0686701	0.00115089
P46782	RS5_HUMAN	40S ribosomal protein S5 OS=Homo sapiens GN=RPS5 PE=1 SV=4	3	3	1	1.02843	1.32322	1.13702	0.268869	0	0
P00918	CAH2_HUMAN	Carbonic anhydrase 2 OS=Homo sapiens GN=CA2 PE=1 SV=2	16	5	1	0.822123	0.939562	1.10935	0.132289	0.0120478	5.82e-07
E7EQ04	E7EQ04_HUMAN	Uncharacterized protein OS=Homo sapiens GN=CYFIP1 PE=4 SV=1	5	5	1	1.17376	1.15008	1.0896	0.62638	1.12e-08	0
C9JL93	C9JL93_HUMAN	Uncharacterized protein OS=Homo sapiens GN=SERPINB13 PE=4 SV=1	2	2	1	3.36247	0.936135	0.984971	*	*	*
P11166	GTR1_HUMAN	Solute carrier family 2, facilitated glucose transporter member 1 OS=Homo sapiens GN=SLC2A1 PE=1 SV=2	3	3	1	1.03767	0.931262	1.20347	0.487539	8.36e-07	2.79e-13
Q9ULZ3	ASC_HUMAN	Apoptosis-associated speck-like protein containing a CARD OS=Homo sapiens GN=PYCARD PE=1 SV=2	5	3	1	0.828449	0.74859	0.68629	0.0574482	0.0220421	0.0282382
Q13618-3	CUL3_HUMAN	Isoform 3 of Cullin-3 OS=Homo sapiens GN=CUL3	2	2	1	1.20793	0.900971	0.905654	*	*	*
Q86UX7	URP2_HUMAN	Fermitin family homolog 3 OS=Homo sapiens GN=FERMT3 PE=1 SV=1	5	4	1	0.806556	0.687953	0.95764	9.14e-05	0.0368206	5.38e-05
Q99832	TCPH_HUMAN	T-complex protein 1 subunit eta OS=Homo sapiens GN=CCT7 PE=1 SV=2	10	7	1	0.925788	1.00344	1.0286	0.377936	0.0434997	7.96e-05
P62333	PRS10_HUMAN	26S protease regulatory subunit 10B OS=Homo sapiens GN=PSMC6 PE=1 SV=1	4	3	1	0.973673	1.25662	0.900586	0.0108118	2.22e-16	4.12e-08
		decoy_5694	4	2	1	1.28481	2.11044	1.23396	0.964244	0	6.36e-08
A6PVW9	A6PVW9_HUMAN	Selenium binding protein 1 (Fragment) OS=Homo sapiens GN=SELENBP1 PE=4 SV=1	5	4	1	0.940591	0.96876	1.01533	0.00298475	4.42e-06	2.22e-16
P06744	G6PI_HUMAN	Glucose-6-phosphate isomerase OS=Homo sapiens GN=GPI PE=1 SV=4	11	6	1	1.08563	1.11775	1.17353	0.614595	0.00440805	0.00233209
E7ETU3	E7ETU3_HUMAN	Uncharacterized protein OS=Homo sapiens GN=CDC42 PE=3 SV=1	10	3	1	0.96471	1.44804	1.17373	0.00119745	7.45e-06	1.3e-11
O14579	COPE_HUMAN	Coatomer subunit epsilon OS=Homo sapiens GN=COPE PE=1 SV=3	3	3	1	0.83449	0.782855	0.714339	5.73e-08	0.00358071	7.36e-09
E5RIP1	E5RIP1_HUMAN	Uncharacterized protein OS=Homo sapiens GN=RPS20 PE=4 SV=1	3	2	1	1.08891	0.919379	0.952334	0	0	0
B4DFK9	B4DFK9_HUMAN	cDNA FLJ57964, highly similar to Heterogeneous nuclear ribonucleoprotein H' OS=Homo sapiens PE=2 SV=1	6	2	1	0.949232	0.77673	0.840203	0.195758	0.000901	3.72e-08
Q3SYB4	Q3SYB4_HUMAN	SERPINB12 protein OS=Homo sapiens GN=SERPINB12 PE=2 SV=1	3	2	1	1.18402	1.1285	1.008	0.567567	1.3e-13	9.19e-07
Q16658	FSCN1_HUMAN	Fascin OS=Homo sapiens GN=FSCN1 PE=1 SV=3	7	6	1	0.999875	0.798622	1.0523	0.172961	0.000136	7.2e-05
O60282	KIF5C_HUMAN	Kinesin heavy chain isoform 5C OS=Homo sapiens GN=KIF5C PE=1 SV=1	2	2	1	0.921898	0.965225	0.967899	*	*	*
Q02487	DSC2_HUMAN	Desmocollin-2 OS=Homo sapiens GN=DSC2 PE=1 SV=1	16	9	1	0.997235	1.28105	0.890558	0.451156	0.0309533	0.00410213
E9PF41	E9PF41_HUMAN	Uncharacterized protein OS=Homo sapiens GN=ACTR2 PE=3 SV=1	6	4	1	0.867491	0.880087	1.07723	0.00629579	0.115284	4.15e-10
P06702	S10A9_HUMAN	Protein S100-A9 OS=Homo sapiens GN=S100A9 PE=1 SV=1	118	20	1	1.20358	1.10174	1.06882	0.900792	0.0081613	0.00014
P80723	BASP1_HUMAN	Brain acid soluble protein 1 OS=Homo sapiens GN=BASP1 PE=1 SV=2	5	3	1	0.950441	0.652366	0.88012	0.0280392	0.00114726	6.12e-14
Q5D862	FILA2_HUMAN	Filaggrin-2 OS=Homo sapiens GN=FLG2 PE=1 SV=1	15	13	1	1.48127	1.1297	0.764733	0.75667	0.0113055	4.69e-07
Q15056	IF4H_HUMAN	Eukaryotic translation initiation factor 4H OS=Homo sapiens GN=EIF4H PE=1 SV=5	6	4	1	1.2662	0.991094	0.946783	0.947699	0.00559667	2.94e-06
F5H119	F5H119_HUMAN	Uncharacterized protein OS=Homo sapiens GN=PDIA3 PE=4 SV=1	17	10	1	1.05987	1.09573	1.05616	0.329902	0.00100618	4.34e-06
